# Supplementary material for: Discovery of Sesamolin as a Potential Anti-Helicobacter pylori Agent by Virtual Screening against the Essential Response Regulator HsrA with In Vitro Evaluation
Source: ACS Omega. 2025 Nov 11;10(46):56458–70. doi: 10.1021/acsomega.5c08531 (PMC12658632; doi:10.1021/acsomega.5c08531)
Supplement: Supplementary file 1 [file ao5c08531_si_001.xlsx]

## Sheet: Cover
Discovery of sesamolin as a potential anti-Helicobacter pylori agent by virtual screening against the essential response regulator HsrA with in vitro evaluation Yihang Xu1, Shuhan Luo1, Fen Yang1, Baochao Zhang1, Xiaoqin He1, Lili Liao1, Juan Liao1, Tianli Zheng1* and Xiaofang Pei1* 1 West China School of Public Health and West China Fourth Hospital, Sichuan University, Chengdu, 610041, China *Co…

## Sheet: Contents
Table of Contents
Table S1 Basic Information and Drug-likeness of Natural Compounds with Docking Scores < −7.0
Table S2 Twelve Selected Natural Compounds with Their 2D Structures, Molecular Formulas, and Natural Sources.
Table S3 Ligand-binding Pocket Descriptors of the HsrA Predicted by DoGSiteScorer.
Table S4 Binding Energy and the Interaction Profile between HsrA and Potential Natural Products Analyzed by PLIP.
Table S5 Pocket Occupancy Percentages of Compounds in 50- and 200-ns MD Simulations.
Table S6 List of the Primer Sequences Used in This Study.

## Sheet: Table S1
Table S1 Basic Information and Drug-likeness of Natural Compounds with Docking Scores < −7.0
rank	Mol ID	docking scores (kcal·mol-1)	molecule name	MW	HDon	Hacc	AlogP	HL	OB	Caco-2	BBB	DL	FASA-	TPSA	RBN	availability status
1	MOL010425	-9.9	oxyavicine	347.34	0	6	2.954	7.57997	53.0872	0.91502	-0.21506	0.87044	0.352572	58.92	0	expensive
2	MOL012689	-9.9	cyclomulberrochromene	418.47	2	6	4.581	15.1877	36.7883	0.86186	-0.19487	0.87125	0.319991	89.13	1	expensive
3	MOL007454	-9.8	silymonin	466.47	4	9	1.496	27.6564	81.8144	-0.71112	-1.53322	0.79605	0.319652	142.75	3	expensive
4	MOL008243	-9.7	mulberroside C	458.5	5	9	2.145	/	25.58	-0.72732	-1.82956	0.95007	0.255348	141.98	3	selected
5	MOL002360	-9.6	Pulmatin	416.41	5	9	0.855	/	20.8536	-1.26745	-1.72466	0.76883	0.388661	153.75	3	expensive
6	MOL003963	-9.6	hydroxyevodiamine	319.39	2	4	3.4	8.4776	72.1074	1.10028	0.15775	0.70694	0.316138	59.57	0	expensive
7	MOL007079	-9.6	tanshinaldehyde	308.35	0	4	3.827	23.4921	52.4747	0.56737	-0.07021	0.45196	0.320877	64.35	1	commercially unavailable
8	MOL007111	-9.6	Isotanshinone II	294.37	0	3	4.661	24.7327	49.916	1.02666	0.4462	0.39674	0.298776	47.28	0	expensive
9	MOL008596	-9.6	balsaminone A	344.33	1	5	4.028	/	21.048	0.87414	0.19054	0.7913	0.377132	76.74	1	commercially unavailable
10	MOL004384	-9.5	Yinyanghuo C	336.36	2	5	3.389	15.7396	45.672	0.74533	-0.11481	0.50155	0	79.9	1	commercially unavailable
11	MOL007108	-9.5	isocryptotanshi-none	296.39	0	3	3.585	31.9246	54.9819	0.92719	0.34017	0.39449	0.298292	43.37	0	commercially unavailable
12	MOL001810	-9.4	6-(3-oxoindolin-2-ylidene)indolo[2,1-b]quinazolin-12-one	363.39	1	5	3.538	47.9096	45.2825	1.19035	0.48261	0.89153	0.436068	67.23	0	expensive
13	MOL005008	-9.4	Glycyrrhiza flavonol A	370.38	4	7	2.169	13.7085	41.2753	-0.08815	-0.80596	0.59512	0	120.36	1	commercially unavailable
14	MOL012081	-9.4	(20r,24r)-24,25-epoxy-3-beta-(beta-d-xylopyranosyloxy)-9,19-cyclolanost-7-ene-16,23-dione_qt	468.74	1	4	3.644	7.38879	40.0959	0.10495	-0.46135	0.75709	0.304424	66.9	4	commercially unavailable
15	MOL000456	-9.3	Phaseolin	322.38	1	4	3.461	7.55961	78.2006	1.08623	0.38953	0.72891	0.332172	47.92	0	expensive
16	MOL000729	-9.3	Oxysanguinarine	347.34	0	6	2.954	7.68726	46.9721	1.08158	-0.04428	0.86749	0.344137	58.92	0	expensive
17	MOL004386	-9.3	Yinyanghuo E	352.36	3	6	3.122	15.4731	51.6321	0.50883	-0.53511	0.5474	0	100.13	1	commercially unavailable
18	MOL012989	-9.3	Jujuboside C_qt	472.78	2	4	4.392	9.66883	40.2624	0.37368	-0.42533	0.61911	0.24439	58.92	1	commercially unavailable
19	MOL013063	-9.3	Chrysin-7-O-β-D-glucuronide	414.39	4	9	1.673	/	23.5489	-0.7101	-1.66273	0.69544	0.38071	146.66	4	commercially unavailable
20	MOL001767	-9.2	hydroxyindirubin	278.28	3	5	1.609	44.9206	63.3724	0.51258	-0.47466	0.29877	0.421034	85.95	0	commercially unavailable
21	MOL003959	-9.2	limonin	470.56	0	8	1.415	/	21.302	-0.15043	-0.67071	0.57413	0	104.57	1	selected
22	MOL004231	-9.2	Tetrahydrocorysamine	337.4	0	5	3.521	8.9637	34.172	1.07352	0.48252	0.86146	0.274591	40.16	0	commercially unavailable
23	MOL005773	-9.2	blespirol	398.43	2	5	4.759	9.17032	43.7442	0.59495	-0.32365	0.85846	0	75.99	1	commercially unavailable
24	MOL007046	-9.2	3beta-Hydroxytanshinone IIA	310.37	1	4	3.559	/	20.5282	0.48274	-0.12803	0.44667	0.316553	67.51	0	commercially unavailable
25	MOL007110	-9.2	isotanshinone iib	310.37	1	4	3.57	/	21.0678	0.37922	-0.32846	0.44762	0.278317	67.51	1	commercially unavailable
26	MOL007112	-9.2	Isotanshinone I	276.3	0	3	4.084	/	29.7194	1.00753	0.18605	0.36138	0.408185	47.28	0	expensive
27	MOL007152	-9.2	Przewaquinone E	312.34	2	5	2.339	22.4397	42.8549	-0.03889	-0.64999	0.45301	0.323321	87.74	0	commercially unavailable
28	MOL009591	-9.2	Korsine	429.71	3	4	3.523	/	22.9414	-0.10659	-0.91823	0.66891	0.19589	63.93	0	commercially unavailable
29	MOL009834	-9.2	sesamolin	370.38	0	7	2.553	15.0814	40.1347	0.69296	-0.21253	0.88463	0.293877	64.61	3	selected
30	MOL001458	-9.1	coptisine	320.34	0	4	3.248	9.33381	30.6719	1.21396	0.32474	0.85647	0.259491	40.8	0	selected
31	MOL004827	-9.1	Semilicoisoflavone B	352.36	3	6	2.852	17.0212	48.7776	0.4518	-0.32964	0.54732	0	100.13	1	expensive
32	MOL006485	-9.1	Obtusifolin 2-glucoside	446.44	5	10	0.839	/	26.711	-1.00461	-1.64245	0.81454	0.333732	162.98	4	expensive
33	MOL007154	-9.1	tanshinone iia	294.37	0	3	4.661	23.5633	49.8873	1.0468	0.69577	0.39781	0.306155	47.28	0	selected
34	MOL011594	-9.1	Isogoycyrol	366.39	1	6	4.359	7.05024	40.3618	0.8642	-0.00153	0.83395	0.2552	82.04	1	commercially unavailable
35	MOL011787	-9.1	Glycitin	446.44	5	10	0.411	/	22.4771	-1.00232	-1.89093	0.77559	0.292565	159.05	5	selected
36	MOL000503	-9	Medicagol	296.24	1	6	3.046	11.0961	57.4884	0.61979	-0.31696	0.59644	0	82.04	0	expensive
37	MOL002673	-9	Hispidone	472.78	2	4	4.459	5.08033	36.181	0.11598	-0.71659	0.82983	0.252886	66.76	1	expensive
38	MOL003199	-9	5,8-Dihydroxy-7-(4-hydroxy-5-methyl-coumarin-3)-coumarin	352.31	3	7	2.837	3.97261	61.8486	0.0238	-0.7087	0.53735	0.391711	121.11	1	commercially unavailable
39	MOL004846	-9	apioglycyrrhizin_qt	470.76	2	4	5.491	/	23.7268	0.09656	-0.56457	0.74287	0	74.6	1	commercially unavailable
40	MOL004895	-9	licorice-saponin H2_qt	470.76	2	4	5.491	/	22.906	0.0132	-0.47852	0.74292	0	74.6	1	commercially unavailable
41	MOL004912	-9	Glabrone	336.36	2	5	3.119	16.0913	52.5122	0.58553	-0.11151	0.49645	0	79.9	1	expensive
42	MOL008458	-9	Angustidine	301.37	1	3	2.473	7.4029	51.8549	1.15778	0.15754	0.65614	0.301416	50.68	0	commercially unavailable
43	MOL008638	-9	13-epicorynoline	367.43	1	6	2.732	7.66442	34.0369	0.56664	-0.10078	0.84642	0.261488	60.39	0	commercially unavailable
44	MOL010661	-9	melianone	470.76	1	4	4.756	8.28026	40.5294	0.37346	-0.22276	0.77948	0.275947	59.06	2	commercially unavailable
45	MOL010976	-9	triterpene glycoside 4_qt	472.78	2	4	4.28	6.73504	41.4	0.2336	-0.58161	0.63122	0.237908	66.76	1	commercially unavailable
46	MOL012111	-9	(-)-galbacin	336.46	0	3	3.49	/	29.0991	0.93773	0.36148	0.51869	0.283162	27.69	2	commercially unavailable
47	MOL012141	-9	Caribine	326.43	2	5	1.22	10.4381	37.0647	0.33508	-0.14706	0.82656	0.228687	53.96	0	commercially unavailable
48	MOL012723	-9	mulberranol	438.51	4	7	4.281	/	24.2025	0.16501	-0.96437	0.78475	0.292561	120.36	4	commercially unavailable
49	MOL000379	-8.9	9,10-dimethoxypterocarpan-3-O-β-D-glucoside	462.49	4	10	0.737	13.0632	36.7367	-0.62676	-1.49571	0.9243	0	136.3	5	commercially unavailable
50	MOL001782	-8.9	(2Z)-2-(2-oxoindolin-3-ylidene)indolin-3-one	262.28	2	4	1.877	44.7364	48.4039	0.8502	-0.06436	0.25929	0.429084	65.72	0	commercially unavailable
51	MOL002410	-8.9	benzoylnapelline	463.67	2	5	3.121	15.7238	34.0565	0.19203	-0.37669	0.52933	0.314499	70	4	commercially unavailable
52	MOL002651	-8.9	Dehydrotanshinon e II A	292.35	0	3	4.216	23.7097	43.7623	1.02366	0.51572	0.40019	0.333119	47.28	0	commercially unavailable
53	MOL002904	-8.9	Berlambine	351.38	0	6	2.491	7.33126	36.6809	0.97215	0.17347	0.81596	0.276117	58.92	2	selected
54	MOL003378	-8.9	1,3,8,9-tetrahydroxybenzofurano[3,2-c]chromen-6-one	300.23	4	7	2.476	9.61976	33.9391	0.01266	-0.65067	0.43163	0.335881	124.27	0	expensive
55	MOL004225	-8.9	pseudocoptisine	320.34	0	4	3.248	8.56053	38.9736	1.22612	0.11973	0.85883	0.265293	40.8	0	commercially unavailable
56	MOL004230	-8.9	stylopine	323.37	0	5	3.201	9.57277	48.2492	0.92934	0.51696	0.85474	0.271831	40.16	0	expensive
57	MOL004382	-8.9	Yinyanghuo A	420.49	3	6	4.198	14.4418	56.9574	0.37565	-0.48513	0.76747	0	100.13	4	commercially unavailable
58	MOL004857	-8.9	Gancaonin B	368.41	3	6	3.905	16.4873	48.7944	0.57511	-0.09882	0.44924	0	100.13	4	commercially unavailable
59	MOL006486	-8.9	obtusin	344.34	2	7	2.711	29.1977	31.2356	0.52038	-0.34963	0.40403	0.24271	102.29	3	expensive
60	MOL007676	-8.9	(4R,4aR,6aR,6aS,6bR,8aR,10S,12aS)-4,10-dihydroxy-2,2,4a,6a,6b,9,9,12a-octamethyl-3,4,5,6,6a,7,8,8a,10,11,12,14-dodecahydro-1H-picen-13-one	456.78	2	3	5.044	3.04105	36.353	0.25393	-0.66624	0.74437	0.26129	57.53	0	commercially unavailable
61	MOL007850	-8.9	3-O-[β-D-glucopyranosyl(1→2)-β-D-glucuronopyranosyl]-azukisapogenol_qt	472.78	3	4	5.331	/	21.3521	0.16579	-0.34569	0.74442	0	77.76	2	commercially unavailable
62	MOL008462	-8.9	Strictosamide_qt	336.42	2	4	1.984	/	25.4841	0.53094	-0.34431	0.76281	0.271691	65.56	1	commercially unavailable
63	MOL009136	-8.9	Peraksine	310.43	2	3	2.477	7.11106	82.581	0.51068	0.07158	0.78064	0.258957	48.49	0	expensive
64	MOL009149	-8.9	Cheilanthifoline	325.39	1	5	3.15	6.04989	46.505	0.9083	0.52073	0.72251	0.246627	51.16	1	expensive
65	MOL009289	-8.9	Calycosin-7-O-beta-D-glucopyranoside	446.44	5	10	0.411	17.7726	41.5997	-1.02868	-2.08362	0.81059	0.286112	159.05	5	selected
66	MOL009494	-8.9	1,4-dihydroxy-2-methoxy-7-methylanthracenequinone	284.28	2	5	2.743	/	21.858	0.59328	-0.2374	0.26542	0.296633	83.83	1	commercially unavailable
67	MOL010421	-8.9	isoterihanine	334.37	1	4	3.42	4.28317	38.0513	1.13374	0.03676	0.76876	0.275784	51.8	1	commercially unavailable
68	MOL010865	-8.9	Naphthol aS-bl phosphate	452.21	3	7	3.02	5.28057	49.8839	0.11337	-0.94046	0.45018	0.507328	114.9	5	commercially unavailable
69	MOL011497	-8.9	(6R)-6-[(1R)-2-hydroxy-1-[(8S,9S,10R,13S,14S,17R)-1-keto-10,13-dimethyl-4,7,8,9,11,12,14,15,16,17-decahydrocyclopenta[a]phenanthren-17-yl]ethyl]-4-methyl-3-methylol-5,6-dihydropyran-2-one	454.66	2	5	3.892	8.13508	53.858	-0.00551	-0.72734	0.89625	0.259784	83.83	4	commercially unavailable
70	MOL011510	-8.9	Daturameteloside G_qt	474.7	3	6	3.337	/	26.1499	-0.30882	-0.93774	0.8628	0.255062	104.06	3	commercially unavailable
71	MOL011538	-8.9	Withametelin G	470.66	2	6	2.538	/	27.2239	-0.27747	-1.02808	0.70255	0.322085	93.06	1	commercially unavailable
72	MOL011991	-8.9	23-epi-26-deoxyactein_qt	470.76	1	4	4.112	8.51134	47.6365	0.68944	0.14088	0.35107	0.236881	51.22	0	commercially unavailable
73	MOL012176	-8.9	3β-hydroxy-12-oxo-13Hα-olean-28,19β-olide	470.76	1	4	4.894	/	23.6897	0.51517	0.12153	0.61475	0.273929	63.6	0	commercially unavailable
74	MOL000472	-8.8	emodin	270.25	3	5	2.492	/	24.3983	0.22289	-0.66096	0.23916	0	94.83	0	selected
75	MOL000793	-8.8	C09367	325.39	1	5	3.084	5.16856	47.5379	1.20149	0.70311	0.69308	0.247082	51.16	1	commercially unavailable
76	MOL002898	-8.8	groenlandicine	322.36	1	4	3.196	/	28.4184	1.12879	0.30572	0.7245	0.231156	51.8	1	expensive
77	MOL003956	-8.8	dihydrorutaecarpine	289.36	2	3	3.314	27.6383	42.2669	1.30244	0.69793	0.59633	0.315656	48.13	0	commercially unavailable
78	MOL004702	-8.8	saikosaponin c_qt	472.78	3	4	3.714	6.11567	30.5049	0.02709	-0.8511	0.63193	0.204676	69.92	1	commercially unavailable
79	MOL004820	-8.8	kanzonols W	336.36	2	5	3.631	0.150974	50.4801	0.62607	0.03706	0.51704	0	79.9	1	commercially unavailable
80	MOL004884	-8.8	Licoisoflavone B	352.36	3	6	2.852	15.7321	38.9287	0.46386	-0.18099	0.54714	0	100.13	1	commercially unavailable
81	MOL005618	-8.8	Sarcovaging A	460.78	3	5	4.151	/	27.371	0.24014	-0.29095	0.84241	0.260489	72.8	4	commercially unavailable
82	MOL006158	-8.8	Rubiadin	254.25	2	4	2.76	/	25.0179	0.48529	-0.33706	0.2095	0	74.6	0	expensive
83	MOL006411	-8.8	obacunone	470.56	0	8	1.612	-3.16833	81.5793	0.13545	-0.23219	0.57312	0.294639	104.57	1	selected
84	MOL007080	-8.8	Tanshinol A	292.3	1	4	2.994	/	21.3108	0.35602	-0.51179	0.41409	0.380806	67.51	1	commercially unavailable
85	MOL007155	-8.8	(6S)-6-(hydroxymethyl)-1,6-dimethyl-8,9-dihydro-7H-naphtho[8,7-g]benzofuran-10,11-dione	310.37	1	4	3.57	23.4822	65.2589	0.4385	-0.30502	0.44871	0.288542	67.51	1	commercially unavailable
86	MOL008519	-8.8	neotigogenin	416.71	1	3	4.884	4.46373	80.9841	0.79249	0.232	0.80705	0.179214	38.69	0	commercially unavailable
87	MOL008590	-8.8	(2aR,2'S,4R,4'R,5'S,6aS,6bS,8aS,8bR,9S,11aR,12aR,12bR)-4,4'-dihydroxy-5',6a,8a,9-tetramethylicosahydro-1H-spiro[pentaleno[2,1-a]phenanthrene-10,2'-pyran]-8(2H)-one	444.72	2	4	3.265	4.76838	58.7395	0.04671	-0.69723	0.75597	0.21164	66.76	0	commercially unavailable
88	MOL008641	-8.8	Norsanguinarine	317.31	0	5	3.369	8.52398	45.0391	1.32562	0.61609	0.85899	0.30103	49.81	0	expensive
89	MOL008643	-8.8	spallidamine	391.4	1	7	3.442	/	26.4503	0.36637	-0.36674	0.83138	0.365546	77.46	2	commercially unavailable
90	MOL010660	-8.8	melianol	472.78	2	4	4.796	6.4977	35.8072	0.3669	-0.38652	0.77574	0.243401	62.22	2	commercially unavailable
91	MOL011681	-8.8	N-[(2S,3R)-7-(2-acetamidoethyl)-3-(3,4-dihydroxyphenyl)-2,3-dihydro-1,4-benzodioxin-2-yl]acetamide	386.44	4	8	1.534	/	23.1073	0.09051	-0.59524	0.51333	0.284039	117.12	5	commercially unavailable
92	MOL012961	-8.8	jujuboside A_qt	472.78	2	4	4.392	9.47217	36.6657	0.538	-0.04553	0.61915	0.226845	58.92	1	commercially unavailable
93	MOL002309	-8.7	indirubin	262.28	2	4	1.877	44.4371	48.5903	1.05766	0.44414	0.25929	0.436397	65.72	0	selected
94	MOL002714	-8.7	baicalein	270.25	3	5	2.334	16.2492	33.5189	0.63086	-0.05023	0.20888	0.360446	90.9	1	selected
95	MOL003858	-8.7	Moracin D	308.35	2	4	4.196	6.44494	60.9284	1.03058	0.12384	0.38454	0.317503	62.83	1	expensive
96	MOL004199	-8.7	Corynoloxine	365.41	0	6	3.159	7.97104	38.1162	0.62334	0.24637	0.5978	0.29325	49.39	0	commercially unavailable
97	MOL004226	-8.7	24240-05-9	353.4	0	6	2.953	22.6988	53.7502	0.80258	0.38539	0.8292	0.292191	57.23	0	expensive
98	MOL004838	-8.7	8-(6-hydroxy-2-benzofuranyl)-2,2-dimethyl-5-chromenol	308.35	2	4	4.196	8.7144	58.4373	0.99923	0.33547	0.38106	0.336745	62.83	1	commercially unavailable
99	MOL005001	-8.7	Gancaonin H	420.49	3	6	4.708	16.6361	50.1037	0.60083	-0.13541	0.78416	0	100.13	3	commercially unavailable
100	MOL005058	-8.7	Isoeleutherol glucoside	406.42	4	9	0.537	/	23.7947	-0.98084	-1.63136	0.70703	0.364978	134.91	4	commercially unavailable
101	MOL005292	-8.7	3-O-beta-D-Glucuronopyranosyl gypsogenin_qt	470.76	2	4	5.588	/	23.7165	0.22366	-0.39723	0.7457	0.258237	74.6	2	/
102	MOL005619	-8.7	Tomentolide A	402.47	0	5	4.664	15.392	33.8291	0.87347	0.14272	0.85491	0.346949	65.74	1	/
103	MOL006481	-8.7	gluco-obtusifolin	446.44	5	10	0.839	30.1379	42.4141	-0.95468	-1.7563	0.81446	0.296319	162.98	4	/
104	MOL006971	-8.7	CREBANINE	339.42	0	5	3.335	5.27445	34.6378	1.08246	0.62196	0.74554	0.212672	40.16	2	/
105	MOL007123	-8.7	miltirone Ⅱ	272.32	1	4	0.773	2.24427	44.9511	0.04323	-0.24992	0.23537	0.34842	71.44	0	/
106	MOL007356	-8.7	solanocapsine	430.75	4	4	3.491	7.86329	52.9432	0.38907	-0.22174	0.67353	0.190573	67.51	0	/
107	MOL008397	-8.7	Daturilin	436.64	0	4	4.336	5.73159	50.3651	0.61305	0.0578	0.76801	0.323305	52.6	1	/
108	MOL008428	-8.7	3,4,8,10-tetrahydroxy-5H-chromeno[3,2-c]isochromen-7-one	314.26	4	7	1.322	15.3901	50.5347	0.26164	-0.71174	0.49886	0.356981	120.36	0	/
109	MOL009565	-8.7	Rubiadin-1-methyl ether	268.28	1	4	3.011	/	20.0323	0.60146	-0.16325	0.23386	0.351617	63.6	1	/
110	MOL010601	-8.7	2α-hydroxyursolic acid	472.78	3	4	5.501	/	22.7945	0.20611	-0.39539	0.74017	0.266595	77.76	1	/
111	MOL011022	-8.7	ardisianoside C_qt	458.8	2	3	5.114	/	20.3512	0.65779	-0.01996	0.656	0.212246	49.69	0	/
112	MOL012286	-8.7	Betavulgarin	312.29	1	6	2.351	19.961	68.7496	0.65965	0.33841	0.39376	0.284017	78.13	2	/
113	MOL012735	-8.7	mulberroside C_qt	326.37	3	5	3.539	3.69322	71.3921	0.41076	-0.74766	0.45591	0.293837	83.06	1	/
114	MOL013330	-8.7	deacetylnomilin	472.58	1	8	1.739	/	20.2698	-0.29186	-0.84887	0.74318	0.293593	115.57	1	/
115	MOL000551	-8.6	Hederagenol	472.78	3	4	5.331	/	22.4249	0.10497	-0.50764	0.7433	0.230932	77.76	2	/
116	MOL001358	-8.6	gibberellin 7	330.41	2	5	1.499	9.79063	73.8006	-0.18281	-0.4029	0.49609	0.351312	83.83	1	/
117	MOL001476	-8.6	(S)-Stylopine	323.37	0	5	3.201	9.32186	51.1458	0.88953	0.50254	0.85472	0.269295	40.16	0	/
118	MOL001481	-8.6	chelidonine	353.4	1	6	2.329	7.60935	48.3237	0.66579	0.19512	0.86363	0.288929	60.39	0	/
119	MOL001516	-8.6	7,9-dihydroxy-6-(4-hydroxyphenyl)pyrano[2,3-f][1,3]benzodioxol-8-one	314.26	3	7	1.807	18.667	48.625	0.35619	-0.23421	0.39944	0.357822	109.36	1	/
120	MOL002244	-8.6	Chrysophanol glucoside	416.41	5	9	0.855	/	20.0627	-1.17165	-1.98122	0.75803	0.35752	153.75	3	/
121	MOL002316	-8.6	Thladioside H1_qt	470.76	2	4	5.588	/	28.4407	0.21765	-0.29805	0.74611	0.269592	74.6	2	/
122	MOL003193	-8.6	TRIPTOTRITERPENIC ACID C	472.78	3	4	5.155	/	28.9141	0.19641	-0.53154	0.73881	0.253364	77.76	1	/
123	MOL003232	-8.6	Triptofordin B1	478.63	1	6	4.47	4.19266	39.5521	0.41087	-0.15706	0.84002	0.350089	82.06	6	/
124	MOL003598	-8.6	9-hydroxy-4-[(7-methoxy-2-oxochromen-8-yl)methyl]furo[3,2-g]chromen-7-one	390.36	1	7	3.964	/	20.2913	0.42798	-0.51175	0.83913	0.299681	103.02	3	/
125	MOL003648	-8.6	Inermin	284.28	1	5	2.442	11.7335	65.8309	0.91157	0.36121	0.53754	0.302024	57.15	0	/
126	MOL003651	-8.6	(4aR,6aR,6aS,6bR,8aR,9S,10S,12aR,14bS)-10-hydroxy-2,2,4a,6a,6b,9,12a-heptamethyl-9-methylol-3,5,6,6a,7,8,8a,10,11,12,13,14b-dodecahydro-1H-picen-4-one	456.78	2	3	5.072	2.72506	37.6392	0.36602	-0.39572	0.75031	0.236251	57.53	1	/
127	MOL003669	-8.6	subprogenin C	470.76	2	4	5.281	3.89236	36.1776	0.06676	-0.72556	0.74039	0.296301	74.6	1	/
128	MOL003859	-8.6	Moracin E	308.35	2	4	4.196	5.25504	56.0764	0.96002	0.15331	0.38469	0.320431	62.83	1	/
129	MOL004393	-8.6	anhydroicaritin	368.41	2	6	3.387	/	28.2735	0.77299	0.03482	0.59309	0	89.13	2	/
130	MOL004814	-8.6	Isotrifoliol	298.26	2	6	2.994	7.90757	31.9448	0.53396	-0.24868	0.42422	0	93.04	1	/
131	MOL004915	-8.6	Eurycarpin A	338.38	3	5	3.921	17.0957	43.2773	0.43309	-0.0643	0.37429	0	90.9	3	/
132	MOL004948	-8.6	Isoglycyrol	366.39	1	6	4.359	6.69096	44.6992	0.90735	0.05471	0.83845	0	82.04	1	/
133	MOL004950	-8.6	isoglycycoumarin	368.41	2	6	3.924	/	22.0897	0.55421	-0.15605	0.59688	0	89.13	2	/
134	MOL005017	-8.6	Phaseol	336.36	2	5	4.867	9.64292	78.7662	0.75862	-0.05608	0.57867	0	83.81	2	/
135	MOL005102	-8.6	OXYNITIDINE	363.39	0	6	3.153	4.81653	62.0898	0.92422	0.06132	0.84391	0.286072	58.92	2	/
136	MOL005106	-8.6	oxyterihanine	349.36	1	6	2.902	4.52297	33.9258	0.80015	-0.2913	0.80747	0.30787	69.92	1	/
137	MOL005578	-8.6	7-hydroxy-3-(2-ketochromen-7-yl)-6-methoxy-coumarin	336.31	1	6	3.164	2.34424	50.8113	0.38488	-0.6685	0.50964	0.364624	89.88	2	/
138	MOL006151	-8.6	1-acetoxy-6-hydroxy2-methylanthraquinone-3-O-α-rhamnosyl(1→4)-α-glucoside_qt	310.32	2	5	3.341	/	21.7535	0.41194	-0.38458	0.33217	0	83.83	2	/
139	MOL006162	-8.6	Nordamnacanthal	268.23	2	5	2.033	29.5109	53.9672	0.07001	-0.61494	0.2425	0	91.67	1	/
140	MOL006979	-8.6	morphine	285.37	2	4	1.387	/	24.6939	0.55668	0.332	0.50694	0.278032	52.93	0	/
141	MOL007058	-8.6	formyltanshinone	290.28	0	4	3.358	24.1214	73.4446	0.53948	-0.28261	0.41736	0.412124	64.35	1	/
142	MOL008006	-8.6	paryriogenin A	466.72	1	4	5.037	2.28448	41.4085	0.22891	-0.32331	0.75699	0.301807	71.44	1	/
143	MOL008506	-8.6	Tigogenone	414.69	0	3	4.558	4.3842	37.3465	0.81929	0.25646	0.81106	0.216643	35.53	0	/
144	MOL008631	-8.6	12-hydroxycorynoline	383.43	2	7	1.9	/	28.1222	0.33496	-0.16133	0.83314	0.276467	80.62	0	/
145	MOL008632	-8.6	bungeanine	393.42	0	7	3.224	8.28993	37.0254	0.64116	-0.05986	0.82493	0.310844	75.58	2	/
146	MOL009157	-8.6	NSC90384	402.58	3	5	2.144	6.52966	36.3203	-0.2894	-1.11519	0.80042	0.265829	90.9	1	/
147	MOL009593	-8.6	verticinone	429.71	2	4	3.214	7.07032	60.0703	0.41934	-0.29113	0.67009	0.1895	60.77	0	/
148	MOL010176	-8.6	cordiline	413.71	2	3	4.49	6.93026	36.8112	0.61743	0.00972	0.70656	0.176592	43.7	0	/
149	MOL010193	-8.6	ussuriendine	423.65	3	4	3.477	14.2625	69.456	-0.00721	-0.68514	0.42534	0.219512	63.93	0	/
150	MOL010387	-8.6	3-o-beta-d-glucopyranosyl-(1-2)-[beta-d-xylopyranosyl-(1-3)]-beta-d-glucopyranosyl-(1-4)-galactopyranosyl-25(S)-spirost-5(6)-en-3beta,14alpho-diol_qt	430.69	2	4	3.497	5.51365	104.578	0.50233	-0.06382	0.78624	0.214411	58.92	0	/
151	MOL010953	-8.6	triterpenoid glycoside 1_qt	472.78	2	4	4.28	6.24374	34.1114	0.25536	-0.41829	0.63118	0.245508	66.76	1	/
152	MOL012392	-8.6	aristolochic acid Ⅳ	371.32	1	8	2.881	7.32838	32.2278	0.3057	-0.39301	0.65134	0.0550846	120.04	4	/
153	MOL012933	-8.6	Tylophorinidine	365.46	2	5	3.153	3.2168	30.4825	0.59465	-0.20016	0.81795	0.258151	62.16	2	/
154	MOL013285	-8.6	Citreorosein	286.25	4	6	1.402	/	22.1871	-0.38294	-1.25629	0.27378	0.395458	115.06	1	/
155	MOL013293	-8.6	Questinol	300.28	3	6	1.653	/	24.4856	-0.29236	-1.10966	0.30353	0.3324	104.06	2	/
156	MOL000074	-8.5	(4E,6E)-1,7-bis(4-hydroxyphenyl)hepta-4,6-dien-3-one	294.37	2	3	3.976	4.38148	67.9235	0.82858	-0.42281	0.23563	0.447828	57.53	6	/
157	MOL000317	-8.5	Kadsurenin B	342.42	1	5	2.329	/	27.0901	0.39472	-0.13296	0.40923	0.31751	64.99	4	/
158	MOL000442	-8.5	1,7-Dihydroxy-3,9-dimethoxy pterocarpene	314.31	2	6	3.113	7.9463	39.0454	0.88542	-0.03565	0.47943	0	81.29	2	/
159	MOL000457	-8.5	Phaseollidin	324.4	2	4	4.263	9.40564	52.0427	0.96154	0.25258	0.5285	0.327411	58.92	2	/
160	MOL000476	-8.5	Physcion	284.28	2	5	2.743	/	22.2864	0.52191	-0.40229	0.26659	0	83.83	1	/
161	MOL000507	-8.5	Psi-Baptigenin	282.26	1	5	2.367	21.9463	70.1165	0.57208	-0.27139	0.31174	0	68.9	1	/
162	MOL000742	-8.5	Cularicine	311.36	1	5	3.143	/	24.7144	0.84323	0.36041	0.66895	0.294951	51.16	0	/
163	MOL001340	-8.5	GA120	314.41	1	4	2.466	8.39926	84.8496	0.3795	0.09744	0.45279	0.347049	63.6	1	/
164	MOL001355	-8.5	GA63	348.43	3	6	0.706	9.84925	65.5436	-0.57328	-0.72737	0.53773	0.327191	104.06	1	/
165	MOL001362	-8.5	GA95	330.41	2	5	1.384	/	20.0078	-0.24063	-0.64285	0.49005	0.371066	83.83	1	/
166	MOL001474	-8.5	sanguinarine	332.35	0	4	3.472	7.83779	37.8077	1.25858	0.15298	0.86409	0.301059	40.8	0	/
167	MOL001781	-8.5	Indigo	262.28	2	4	2.107	77.0145	38.1997	0.83188	0.02014	0.26035	0.444343	65.72	0	/
168	MOL002345	-8.5	Aristololactum	293.29	1	5	2.353	/	24.1485	0.83247	-0.00501	0.57512	0.325161	60.55	1	/
169	MOL002917	-8.5	5,2',6'-Trihydroxy-7,8-dimethoxyflavone	330.31	3	7	2.302	16.3691	45.0474	0.47539	-0.11487	0.33057	0.246423	109.36	3	/
170	MOL002963	-8.5	4',5',7-trimethyl-3-methoxyflavone	294.37	0	3	4.097	15.3329	40.6574	1.21861	0.61881	0.24802	0.365047	39.44	2	/
171	MOL004208	-8.5	demethylcorydalmatine	327.41	2	5	3.098	2.02503	38.9924	0.85233	0.46296	0.53861	0.234774	62.16	2	/
172	MOL004440	-8.5	Peimisine	427.69	2	4	3.161	14.3918	57.4024	0.18103	-0.45466	0.8055	0.226857	58.56	0	/
173	MOL004489	-8.5	Anemarsaponin F_qt	432.71	2	4	3.917	4.611	60.0634	0.42643	-0.33153	0.78538	0.183086	58.92	0	/
174	MOL004594	-8.5	3'-O-Acetylsaikosaponin D_qt	472.78	3	4	3.714	/	26.1583	0.15853	-0.67849	0.63219	0.206474	69.92	1	/
175	MOL004633	-8.5	Saikogenin F	472.78	3	4	3.714	/	25.8803	0.09491	-0.70621	0.63197	0.214474	69.92	1	/
176	MOL004866	-8.5	2-(3,4-dihydroxyphenyl)-5,7-dihydroxy-6-(3-methylbut-2-enyl)chromone	354.38	4	6	3.924	16.7704	44.152	0.48037	-0.27591	0.41482	0	111.13	3	/
177	MOL004924	-8.5	(-)-Medicocarpin	432.46	4	9	0.753	13.1962	40.994	-0.59613	-1.34311	0.95059	0	127.07	4	/
178	MOL005105	-8.5	Oxychelerythrine	363.39	0	6	3.153	5.80231	44.2161	1.02565	0.30729	0.84084	0.274962	58.92	2	/
179	MOL005635	-8.5	9-Ethoxyaristolactone	338.33	0	6	3.333	10.7857	75.1675	0.95	0.12826	0.7269	0.310051	67.13	3	/
180	MOL005658	-8.5	Periplogenin	390.57	3	5	2.173	6.63727	36.6058	0.03826	-0.44267	0.73839	0.252871	86.99	1	/
181	MOL005848	-8.5	NSC 258312	472.78	4	4	3.77	/	20.2418	-0.22387	-0.99473	0.73754	0	80.92	2	/
182	MOL006142	-8.5	Ibericin	298.31	2	5	2.426	/	21.3934	0.4252	-0.16698	0.30152	0	83.83	3	/
183	MOL006161	-8.5	2-Methyl-1,4-dihydroxyanthraquinone	254.25	2	4	2.76	/	23.5717	0.64031	-0.14226	0.20896	0	74.6	0	/
184	MOL006170	-8.5	Henine	270.25	3	5	1.669	29.2659	77.1223	-0.00563	-0.68908	0.24003	0	94.83	1	/
185	MOL006472	-8.5	Aurantio-obtusin	330.31	3	7	2.46	28.5437	31.5479	0.26741	-0.6529	0.36996	0.292219	113.29	2	/
186	MOL006976	-8.5	Cepharanone A	263.26	1	4	2.37	/	20.2083	0.94756	0.21523	0.45816	0.405212	51.32	0	/
187	MOL007120	-8.5	miltionone Ⅱ	312.39	1	4	2.136	2.9084	71.0297	0.6207	0.03316	0.43711	0.280703	63.6	0	/
188	MOL007127	-8.5	1-methyl-8,9-dihydro-7H-naphtho[5,6-g]benzofuran-6,10,11-trione	280.29	0	4	3.211	37.8899	34.7208	0.49746	-0.26789	0.36634	0.332966	64.35	0	/
189	MOL007293	-8.5	3,5-dimethylquercetin	330.31	3	7	1.819	/	25.6992	0.43658	-0.4358	0.33126	0.256176	109.36	3	/
190	MOL007640	-8.5	macrostemonoside e_qt	416.71	2	3	4.773	4.25625	35.259	0.51699	-0.35185	0.87216	0.213601	49.69	4	/
191	MOL008039	-8.5	Isoarcapillin	360.34	3	8	2.285	15.0777	57.4037	0.40274	-0.19333	0.41385	0.178934	118.59	4	/
192	MOL008504	-8.5	5,7,3'-Trihydroxy-5'-methylisoflavone	284.28	3	5	2.551	/	26.9085	0.49017	-0.40294	0.23848	0.385059	90.9	1	/
193	MOL008637	-8.5	d-isocorynoline	353.4	2	6	2.197	7.17604	36.3756	0.41492	-0.19667	0.85582	0.260656	69.18	0	/
194	MOL009588	-8.5	Korseveriline	431.73	3	4	3.329	8.02897	35.1617	0.24585	-0.46395	0.67675	0.175916	63.93	0	/
195	MOL009849	-8.5	ZINC05223929	354.38	0	6	2.237	14.1216	31.5711	0.73318	0.12339	0.82723	0.298673	55.38	2	/
196	MOL010378	-8.5	Yibeinoside C_qt	415.73	2	3	4.447	5.35312	37.7233	0.42629	-0.21991	0.83491	0.225018	49.33	2	/
197	MOL011117	-8.5	Thymelol	352.31	1	7	2.95	/	20.5731	0.29289	-0.5661	0.57718	0.337699	99.11	3	/
198	MOL012240	-8.5	2',3',5,7-tetrahydroxyflavone	286.25	4	6	2.067	/	25.7508	0.36309	-0.59939	0.2444	0.375511	111.13	1	/
199	MOL012267	-8.5	Scutevulin	300.28	3	6	2.318	/	20.6738	0.63757	-0.12998	0.26513	0.289879	100.13	2	/
200	MOL012391	-8.5	aristolochic acid Ⅲa	327.26	2	7	2.646	6.54571	59.7242	0.06952	-0.48474	0.50588	0.0647557	121.81	2	/
201	MOL000354	-8.4	isorhamnetin	316.28	4	7	1.755	14.3393	49.6044	0.30933	-0.54258	0.306	0.320394	120.36	2	/
202	MOL001484	-8.4	Inermine	284.28	1	5	2.442	11.7167	75.1831	0.89459	0.39505	0.53754	0.299921	57.15	0	/
203	MOL001527	-8.4	jujuboside A_qt	472.78	2	4	4.392	9.75262	34.9623	0.58873	0.10763	0.61948	0.212222	58.92	1	/
204	MOL001783	-8.4	2-(9-((3-methyl-2-oxopent-3-en-1-yl)oxy)-2-oxo-1,2,8,9-tetrahydrofuro[2,3-h]quinolin-8-yl)propan-2-yl acetate	399.48	1	7	2.54	7.67128	64.0015	0.39098	-0.0908	0.57289	0	94.69	7	/
205	MOL001910	-8.4	11alpha,12alpha-epoxy-3beta-23-dihydroxy-30-norolean-20-en-28,12beta-olide	470.71	2	5	3.912	2.62183	64.7739	0.08725	-0.59468	0.37586	0.271796	79.29	1	/
206	MOL002114	-8.4	augustic-acid	472.78	3	4	5.455	/	21.0809	0.18005	-0.38342	0.74128	0.265822	77.76	1	/
207	MOL002258	-8.4	Physcion-9-O-beta-D-glucopyranoside_qt	300.28	3	6	2.476	/	20.2955	0.55974	-0.32653	0.29885	0.309612	104.06	1	/
208	MOL002268	-8.4	rhein	284.23	3	6	1.878	32.1173	47.0652	-0.19899	-0.98966	0.27678	0.467244	111.9	1	/
209	MOL003244	-8.4	Triptonide	358.42	0	6	1.119	4.78716	68.4495	0.14661	-0.29738	0.67871	0.321276	80.96	1	/
210	MOL003280	-8.4	TRIPTONOLIDE	326.42	1	4	3.614	17.9402	49.5085	0.71957	0.10021	0.48787	0.309565	63.6	1	/
211	MOL003769	-8.4	Irolone	298.26	2	6	2.1	19.5921	46.8673	0.57238	-0.27093	0.35968	0.346517	89.13	1	/
212	MOL003847	-8.4	Inophyllum E	402.47	0	5	4.664	15.5098	38.8097	0.67784	0.29785	0.85408	0.338829	65.74	1	/
213	MOL003958	-8.4	Evodiamine	303.39	1	3	3.668	7.94634	86.0161	1.49127	0.85158	0.6416	0.318347	39.34	0	/
214	MOL004198	-8.4	18797-79-0	367.43	1	6	2.732	7.66399	46.0596	0.72456	0.19228	0.84642	0.258493	60.39	0	/
215	MOL004350	-8.4	Ruvoside_qt	390.57	3	5	2.288	7.20825	36.121	-0.30737	-1.12534	0.75671	0.237841	86.99	2	/
216	MOL004849	-8.4	3-(2,4-dihydroxyphenyl)-8-(1,1-dimethylprop-2-enyl)-7-hydroxy-5-methoxy-coumarin	368.41	3	6	4.026	0.686474	59.6225	0.40477	-0.22774	0.42894	0	100.13	4	/
217	MOL004863	-8.4	3-(3,4-dihydroxyphenyl)-5,7-dihydroxy-8-(3-methylbut-2-enyl)chromone	354.38	4	6	3.654	15.8115	66.3713	0.51836	-0.13356	0.41392	0	111.13	3	/
218	MOL004904	-8.4	licopyranocoumarin	384.41	3	7	3.036	0.084551	80.36	0.13121	-0.6242	0.6535	0	109.36	3	/
219	MOL004907	-8.4	Glyzaglabrin	298.26	2	6	2.1	21.2024	61.0689	0.34043	-0.19518	0.35347	0	89.13	1	/
220	MOL004914	-8.4	1,3-dihydroxy-8,9-dimethoxy-6-benzofurano[3,2-c]chromenone	328.29	2	7	2.978	9.32248	62.9014	0.39772	-0.34196	0.52759	0	102.27	2	/
221	MOL005018	-8.4	Xambioona	388.49	0	4	4.675	14.4992	54.8492	1.0857	0.51553	0.87419	0	44.76	1	/
222	MOL005654	-8.4	Glycoside H2_qt	334.55	3	3	2.58	2.95105	49.9482	0.11189	-0.6189	0.47663	0.212034	60.69	1	/
223	MOL005755	-8.4	1-(4-hydroxybenzyl)-4-methoxy-9,10-dihydrophenanthrene-2,7-diol	348.42	3	4	5.105	2.84294	54.1814	0.86515	-0.10226	0.55022	0	69.92	3	/
224	MOL006160	-8.4	Alizarin	240.22	2	4	2.274	31.0313	32.6678	0.48007	-0.26186	0.18663	0	74.6	0	/
225	MOL006276	-8.4	SMR000232320	474.8	3	4	4.851	/	28.4472	0.14357	-0.35158	0.80957	0.276311	77.76	5	/
226	MOL006982	-8.4	codeine	299.4	1	4	1.638	10.0601	45.4789	0.87236	0.86849	0.56008	0.212423	41.93	1	/
227	MOL007125	-8.4	neocryptotanshinone	314.41	2	4	3.012	14.4602	52.488	0.34714	-0.13107	0.32306	0.280125	74.6	2	/
228	MOL007157	-8.4	tanshinone i	276.3	0	3	4.084	/	29.2651	1.04704	0.52926	0.36245	0.409569	47.28	0	/
229	MOL007172	-8.4	7-oxo-dihydrokaro-unidiol	456.78	2	3	5.266	2.68164	36.8502	0.24842	-0.73735	0.75387	0.226027	57.53	1	/
230	MOL007280	-8.4	3-methylquercetin	316.28	4	7	1.568	15.1904	30.8503	0.24535	-0.57767	0.30131	0.300234	120.36	2	/
231	MOL007318	-8.4	asiaticoside,f_qt	472.73	4	5	3.582	/	25.5605	-0.27056	-1.04784	0.6205	0.238424	97.99	2	/
232	MOL007407	-8.4	5,7,8,3'-Tetrahydroxy-3,4'-dimethoxy flavone	346.31	4	8	1.552	/	20.5575	0.20034	-0.64576	0.37012	0.27525	129.59	3	/
233	MOL007736	-8.4	Lithospermidin B	388.45	3	7	2.872	26.0209	60.477	-0.163	-0.74204	0.38526	0.335341	121.13	7	/
234	MOL007819	-8.4	Hypolaetin	302.25	5	7	1.8	16.0145	33.2392	0.04327	-0.96248	0.27682	0	131.36	1	/
235	MOL007844	-8.4	3-O-[a-L-rhamnopyranosyl(1→2)-β-D-glucopyra-nosyl(l→2)-β-D-glucuronopyranosyl]-soyasapogenol B_qt	458.8	3	3	5.111	/	29.662	0.24734	-0.67604	0.74742	0	60.69	1	/
236	MOL008636	-8.4	corynoline	367.43	1	6	2.732	7.70053	30.5316	0.70885	0.1991	0.84642	0.261222	60.39	0	/
237	MOL008894	-8.4	pseudolarolide A	468.74	0	4	4.733	/	27.7875	0.57767	-0.02347	0.4817	0.262767	52.6	0	/
238	MOL009254	-8.4	galbacin	340.4	0	5	3.911	13.3957	60.9986	0.91782	0.22857	0.53342	0.34049	46.15	2	/
239	MOL009278	-8.4	Laricitrin	332.28	5	8	1.487	14.2156	35.381	-0.07754	-0.6934	0.34199	0.340866	140.59	2	/
240	MOL009587	-8.4	isoverticine-beta-N-oxide	447.73	3	4	1.146	/	22.3512	0.14069	-0.44421	0.63463	0.0117043	77.76	0	/
241	MOL009589	-8.4	Korseverinine	413.71	2	3	4.355	9.22549	53.5143	0.33603	-0.4262	0.70528	0.18396	43.7	0	/
242	MOL009596	-8.4	sinpemine A	413.71	1	3	4.228	8.48915	46.9624	0.76066	0.24052	0.70549	0.203356	40.54	0	/
243	MOL009981	-8.4	Gypenoside XXXIX_qt	476.82	4	4	4.699	/	20.134	0.11531	-0.55664	0.78503	0.228247	80.92	5	/
244	MOL011332	-8.4	10h-indolo,[3,2-b],quinoline	218.27	1	1	3.938	10.8078	54.5695	1.52032	1.01996	0.21518	0.330858	27.03	0	/
245	MOL011335	-8.4	Isoindigo	262.28	2	4	1.646	13.9848	94.3018	0.79149	0.32419	0.25828	0.411231	65.72	0	/
246	MOL011604	-8.4	Syringetin	346.31	4	8	1.738	14.7433	36.8222	0.04922	-0.59246	0.37414	0.319043	129.59	3	/
247	MOL012374	-8.4	momordic acid	470.76	2	4	5.461	2.68751	36.3555	0.17866	-0.58568	0.75051	0.259192	74.6	1	/
248	MOL012387	-8.4	aristolactam Ⅰa-N-β-D-glucopyanoside_qt	295.26	2	6	1.791	/	23.5456	0.26527	-0.70716	0.58294	0.394876	80.78	1	/
249	MOL012560	-8.4	2α,3α-dihydroxyursolic acid	472.78	3	4	5.501	/	23.2525	0.25319	-0.4148	0.74056	0.280586	77.76	1	/
250	MOL012747	-8.4	sanggenol N	422.51	3	6	4.942	/	25.2255	0.65924	-0.0871	0.75795	0.338016	96.22	3	/
251	MOL012910	-8.4	Bianfugecine	291.32	0	4	3.076	16.1841	36.0844	0.84409	0.28743	0.42313	0.29225	48.42	2	/
252	MOL012976	-8.4	coumestrol	268.23	2	5	3.011	7.75236	32.487	0.54655	-0.48012	0.33733	0.360128	83.81	0	/
253	MOL001024	-8.3	(8R,9S,10R,11R,13S,14S,15S,17E)-17-ethylidene-11,15-dihydroxy-10,13-dimethyl-1,2,6,7,8,9,11,12,14,15-decahydrocyclopenta[a]phenanthrene-3,16-dione	344.49	2	4	1.969	/	23.3566	-0.21522	-0.8432	0.51965	0.3051	74.6	0	/
254	MOL001342	-8.3	GA121-isolactone	330.41	2	5	1.335	7.63353	72.6993	-0.26143	-0.74644	0.5371	0.338148	83.83	1	/
255	MOL001478	-8.3	toddaline	348.4	0	4	3.671	/	25.9902	1.39451	0.4743	0.81054	0.220814	40.8	2	/
256	MOL001962	-8.3	Anemoside B4_qt	472.78	3	4	5.431	/	24.538	0.12407	-0.53058	0.76612	0.263782	77.76	3	/
257	MOL002047	-8.3	melianone	456.73	1	4	4.55	6.92194	40.7333	0.45857	-0.08382	0.80882	0.265535	59.06	2	/
258	MOL002298	-8.3	aloeemodin	272.27	3	5	0.501	/	20.6467	-0.2225	-0.85335	0.23937	0.396174	94.83	1	/
259	MOL002662	-8.3	rutaecarpine	287.34	1	3	3.359	8.21046	40.3005	1.12989	0.71274	0.59819	0.333963	50.68	0	/
260	MOL002903	-8.3	(R)-Canadine	339.42	0	5	3.4	6.41374	55.3669	1.03841	0.57189	0.77465	0.195343	40.16	2	/
261	MOL002908	-8.3	5,8,2'-Trihydroxy-7-methoxyflavone	300.28	3	6	2.318	16.17	37.0084	0.75876	-0.06693	0.26546	0.281748	100.13	2	/
262	MOL002909	-8.3	5,7,2,5-tetrahydroxy-8,6-dimethoxyflavone	376.34	4	9	2.018	15.9391	33.8158	0.35427	-0.59001	0.44739	0.193889	138.82	4	/
263	MOL003278	-8.3	salaspermic acid	472.78	2	4	5.502	2.82801	32.1907	0.30303	-0.40003	0.6313	0.249653	66.76	1	/
264	MOL003644	-8.3	Withaferine	470.66	2	6	3.248	6.09528	33.1383	-0.20972	-1.07458	0.7335	0.30497	96.36	3	/
265	MOL003857	-8.3	Moracin C	310.37	3	4	4.998	9.12804	82.1315	0.86564	-0.06719	0.28665	0.308354	73.83	3	/
266	MOL004498	-8.3	12-O-Nicotinoylisolineolone	469.63	3	7	1.316	/	20.7043	-0.53556	-1.18582	0.83406	0.305315	116.95	4	/
267	MOL004543	-8.3	Anemosapogenin	472.78	3	4	5.431	/	28.8397	0.21967	-0.48937	0.76615	0.259408	77.76	3	/
268	MOL004815	-8.3	(E)-1-(2,4-dihydroxyphenyl)-3-(2,2-dimethylchromen-6-yl)prop-2-en-1-one	322.38	2	4	3.955	16.1649	39.6169	0.66355	-0.1192	0.35077	0	66.76	3	/
269	MOL004833	-8.3	Phaseolinisoflavan	324.4	2	4	3.949	2.65658	32.0081	1.00516	0.45837	0.44538	0	58.92	1	/
270	MOL005690	-8.3	periplocymarin_qt	390.57	3	5	2.173	5.97816	104.145	-0.13982	-0.98612	0.7384	0.242781	86.99	1	/
271	MOL006147	-8.3	Alizarin-2-methylether	254.25	1	4	2.525	30.8237	32.8088	0.61959	-0.13659	0.20971	0	63.6	1	/
272	MOL006163	-8.3	1-Hydroxy-2-methylanthraquinone	238.25	1	3	3.027	/	24.7679	0.81271	0.075	0.18231	0	54.37	0	/
273	MOL006174	-8.3	Xyloidone	240.27	0	3	2.023	28.0708	31.6126	0.82187	0.47382	0.18011	0	43.37	0	/
274	MOL006388	-8.3	cneorin-NP36	454.76	0	3	5.484	/	26.9315	0.9429	0.41636	0.79778	0.268256	42.13	3	/
275	MOL006488	-8.3	Questin	284.28	2	5	2.743	/	20.4428	0.42891	-0.1561	0.26621	0.36387	83.83	1	/
276	MOL006489	-8.3	Quinizarin	240.22	2	4	2.274	33.6853	47.3391	0.56779	-0.26466	0.18621	0.428003	74.6	0	/
277	MOL006698	-8.3	naringin	404.45	5	8	1.361	/	24.377	-0.7104	-1.33213	0.54626	0.281451	128.84	6	/
278	MOL006709	-8.3	AIDS214634	374.42	3	7	1.616	1.8265	92.4272	0.18048	-0.5607	0.54906	0.235566	97.61	4	/
279	MOL007048	-8.3	(E)-3-[2-(3,4-dihydroxyphenyl)-7-hydroxy-benzofuran-4-yl]acrylic acid	312.29	4	6	3.213	8.87262	48.2436	0.18274	-0.88825	0.31229	0.40258	111.13	3	/
280	MOL007101	-8.3	dihydrotanshinoneⅠ	278.32	0	3	2.858	18.3249	45.0433	0.95471	0.42535	0.36015	0.396718	43.37	0	/
281	MOL007455	-8.3	silandrin	466.47	4	9	3.169	17.2575	64.1402	-0.16559	-1.14154	0.94122	0.298393	134.91	4	/
282	MOL007813	-8.3	Dihydrotricetin	304.27	5	7	1.763	14.9044	58.1206	-0.02599	-0.80609	0.27709	0	127.45	1	/
283	MOL007962	-8.3	1,7- dihydroxy-3,5-dimethoxy xanthone	288.27	2	6	2.397	13.4944	103.374	0.69835	-0.058	0.27242	0.22393	89.13	2	/
284	MOL008542	-8.3	Gitoxigenin	390.57	3	5	2.085	6.70166	43.9289	-0.30943	-1.10651	0.74787	0.2425	86.99	1	/
285	MOL008630	-8.3	11-epicorynoline	352.41	1	5	3.634	/	25.1327	0.70891	-0.11192	0.85407	0.269712	57.15	0	/
286	MOL008640	-8.3	isocorynoline	353.4	0	6	2.662	8.00006	47.4395	1.00904	0.43141	0.85633	0.275677	49.39	0	/
287	MOL009135	-8.3	ellipticine	246.33	1	1	4.053	9.72895	30.8234	1.59877	0.96817	0.27627	0.29009	28.68	0	/
288	MOL009255	-8.3	5-[(2S,3S)-7-methoxy-3-methyl-5-[(E)-prop-1-enyl]-2,3-dihydrobenzofuran-2-yl]-1,3-benzodioxole	324.4	0	4	4.526	12.023	53.1129	1.28065	0.72249	0.40283	0.328824	36.92	3	/
289	MOL009295	-8.3	Flazin	308.31	3	5	3.235	11.6889	94.2758	0.07419	-0.82231	0.38559	0.27641	99.35	3	/
290	MOL009527	-8.3	4-hydroxymethyl-1,3-dimethoxyanthracenequinone	298.31	1	5	2.171	/	21.4057	0.33172	-0.46043	0.29363	0.261776	72.83	3	/
291	MOL009772	-8.3	3,5,3'-trimethoxyquercetin	374.37	2	8	2.054	14.6948	37.8338	0.59371	-0.48128	0.44309	0.210804	107.59	5	/
292	MOL009860	-8.3	2α-hydroxypanaxadiol	476.82	3	4	4.488	/	21.4353	0.55426	0.07763	0.79732	0.228656	69.92	1	/
293	MOL010162	-8.3	NCI60_035895	330.46	1	4	2.465	5.01771	75.5353	0.41426	0.07212	0.58463	0.279287	62.97	1	/
294	MOL010197	-8.3	verticinone	429.71	2	4	3.214	7.34138	52.4276	0.25512	-0.48948	0.67035	0.208314	60.77	0	/
295	MOL010374	-8.3	yibeinoside A_qt	413.71	1	3	4.228	7.0458	30.7631	0.67386	0.09636	0.70532	0.208751	40.54	0	/
296	MOL010412	-8.3	4'-methoxy-5,7-dihydroxy-6,8-dimethyl-homoisflavanone	328.39	2	5	3.86	15.3097	57.14	0.79812	0.12242	0.33524	0.289505	75.99	3	/
297	MOL010578	-8.3	N-[(1S)-1-(benzyl)-2-[[(1S)-1-(benzyl)-2-hydroxy-ethyl]amino]-2-keto-ethyl]benzamide	402.53	3	5	3.639	6.67739	45.7583	0.11733	-0.46668	0.43303	0.415944	78.43	9	/
298	MOL011158	-8.3	epoxyganoderiol C	456.78	2	3	5.485	4.89391	37.7042	0.52717	-0.35388	0.83037	0.23958	52.99	5	/
299	MOL011810	-8.3	Faradiol alpha-epoxide	458.8	2	3	5.081	/	24.8068	0.47807	-0.31295	0.65249	0.246065	52.99	0	/
300	MOL012243	-8.3	5,6,2'-trihydroxy-7,8-dimethoxyflavone	330.31	3	7	2.302	/	25.9992	0.7405	-0.16171	0.32512	0.258959	109.36	3	/
301	MOL012719	-8.3	moracin O	326.37	3	5	3.539	6.80229	62.3261	0.5196	-0.34183	0.44467	0.304243	83.06	2	/
302	MOL012946	-8.3	zizyphus saponin I_qt	472.78	2	4	4.392	10.4501	32.6911	0.42273	-0.32463	0.61923	0.235176	58.92	1	/
303	MOL013233	-8.3	EINECS 213-897-0	456.73	0	4	5.013	5.22037	71.9648	0.90377	0.39567	0.72392	0.197687	44.76	2	/
304	MOL000490	-8.2	petunidin	317.29	5	7	1.649	1.21016	30.0455	0.15762	-0.642	0.30712	0	123.52	2	/
305	MOL000525	-8.2	Norwogonin	270.25	3	5	2.334	16.9256	39.404	0.59738	-0.17207	0.20723	0.392112	90.9	1	/
306	MOL000737	-8.2	morin	302.25	5	7	1.504	15.5136	46.2296	0.00286	-0.77	0.27457	0.409385	131.36	1	/
307	MOL000741	-8.2	(2S,3S)-3,5,7-trihydroxy-2-(4-hydroxyphenyl)chroman-4-one	288.27	4	6	1.752	/	24.1529	-0.06213	-0.61748	0.23898	0.405203	107.22	1	/
308	MOL000787	-8.2	Fumarine	353.4	0	6	2.953	23.4646	59.2625	0.56266	-0.13192	0.82694	0.297225	57.23	0	/
309	MOL001009	-8.2	guggulsterol-VI	316.53	1	2	3.974	3.08824	54.718	0.71768	0.28628	0.43055	0.266246	37.3	1	/
310	MOL001462	-8.2	Dihydrochelirubine	363.39	0	6	3.692	8.32787	55.2943	1.11416	0.36515	0.85677	0.241887	49.39	1	/
311	MOL001529	-8.2	jujuboside B_qt	472.78	2	4	4.949	/	23.485	0.46097	-0.26374	0.63394	0.227804	58.92	1	/
312	MOL001649	-8.2	2-hydroxy-3-methylanthraquinone	238.25	1	3	3.027	/	26.0934	0.57906	-0.22433	0.18221	0.450388	54.37	0	/
313	MOL002140	-8.2	Perlolyrine	264.3	2	3	3.202	12.6181	65.9478	0.87884	0.1464	0.2747	0.206953	62.05	2	/
314	MOL002311	-8.2	Glycyrol	366.39	2	6	4.851	9.84999	90.7758	0.71361	-0.19965	0.66819	0.282504	93.04	3	/
315	MOL002666	-8.2	Chelerythrine	332.37	0	4	4.291	6.31727	34.1838	1.24142	0.27626	0.77992	0.357881	36.92	2	/
316	MOL002823	-8.2	Herbacetin	302.25	5	7	1.504	14.7994	36.0745	0.12336	-0.64681	0.27068	0.374298	131.36	1	/
317	MOL002894	-8.2	berberrubine	322.36	1	4	3.196	6.46469	35.7355	1.06673	0.17408	0.7269	0.236148	51.8	1	/
318	MOL002957	-8.2	9-O-Methylcoumestrol	282.26	1	5	3.262	7.84971	33.7264	0.80975	-0.05927	0.38048	0.293873	72.81	1	/
319	MOL003138	-8.2	Swertianin	274.24	3	6	2.146	/	28.6688	0.61453	-0.04701	0.24465	0	100.13	1	/
320	MOL003192	-8.2	Triptonide	344.39	0	6	0.846	4.47662	67.655	0.15457	-0.28534	0.70391	0.325828	80.96	1	/
321	MOL003410	-8.2	Ziziphin_qt	472.78	2	4	4.392	10.0032	66.9453	0.49417	-0.11835	0.61926	0.241196	58.92	1	/
322	MOL003436	-8.2	Isobrucine	334.45	1	4	1.293	16.5906	33.5799	0.38093	-0.34105	0.79968	0	43.78	1	/
323	MOL003438	-8.2	4-hydroxystrychnine	350.45	1	5	0.878	/	28.3433	0.60653	0.2098	0.52202	0	53.01	0	/
324	MOL003647	-8.2	Sophojaponicin	446.44	4	10	0.538	17.6145	41.5059	-0.64422	-1.52877	0.78559	0.256838	136.3	3	/
325	MOL003796	-8.2	Xanthomicrol	344.34	2	7	2.553	/	28.5805	0.80272	-0.27255	0.35672	0.231786	98.36	4	/
326	MOL004207	-8.2	Dehydronantenine	337.4	0	5	3.619	/	28.34	1.15932	0.42964	0.74569	0.232834	40.16	2	/
327	MOL004609	-8.2	Areapillin	360.34	3	8	2.285	16.5222	48.9644	0.60332	-0.28779	0.41394	0.156248	118.59	4	/
328	MOL004906	-8.2	Hispaglabridin B	390.51	1	4	5.003	/	22.9382	1.17974	0.6171	0.88246	0.312064	47.92	1	/
329	MOL004908	-8.2	Glabridin	324.4	2	4	3.949	0.026433	53.2451	0.97152	0.36127	0.46967	0	58.92	1	/
330	MOL004961	-8.2	Quercetin der.	330.31	3	7	1.819	16.6119	46.4494	0.3923	-0.43924	0.3343	0	109.36	3	/
331	MOL005107	-8.2	ethoxychelerythrine	393.47	0	6	4.325	7.31532	62.2128	0.98167	0.55223	0.87593	0.280078	49.39	4	/
332	MOL005464	-8.2	(3S,4aS,4bS,8R,8aS,10aR)-3-hydroxy-1,1,4a,8-tetramethyl-7-vinyl-3,4,4b,8,8a,9,10,10a-octahydrophenanthrene-2,5-dione	316.48	1	3	3.057	/	24.476	0.22961	0.03816	0.31288	0.357119	54.37	1	/
333	MOL005915	-8.2	irisolidone-7-O-α-L-rhamnopyranoside	460.47	4	10	1.283	/	24.4805	-0.46669	-1.63942	0.79832	0.259206	148.05	5	/
334	MOL006146	-8.2	Danthron methyl derivative	254.25	1	4	2.525	/	25.4924	0.75683	0.28636	0.21004	0	63.6	1	/
335	MOL006468	-8.2	Anthraglycoside A	446.44	5	10	0.839	/	28.9168	-1.14858	-1.73018	0.83307	0.312501	162.98	4	/
336	MOL006529	-8.2	ilekudinol C	458.8	3	3	5.222	/	20.6909	0.27473	-0.41201	0.77554	0.259219	60.69	3	/
337	MOL006873	-8.2	atratoglaucoside b_qt	374.47	1	6	1.9	5.41924	61.2562	-0.17747	-0.7286	0.84042	0.311565	82.06	0	/
338	MOL006919	-8.2	glaucogenin,a	376.49	2	6	0.805	5.9679	43.7431	-0.23349	-1.02038	0.83991	0.190978	85.22	0	/
339	MOL007218	-8.2	Remerin	279.36	0	3	3.368	7.16741	40.7549	1.31073	0.97056	0.5208	0.316501	21.7	0	/
340	MOL007715	-8.2	[(1R)-1-(5,8-dihydroxy-1,4-dioxo-2-naphthyl)-4-methyl-pent-3-enyl] propanoate	344.39	2	6	3.44	28.1722	54.6437	0.24512	-0.29985	0.29157	0.359205	100.9	6	/
341	MOL007722	-8.2	Isoarnebin 4	288.32	3	5	2.394	29.3266	64.7933	0.0599	-0.65199	0.1971	0.368815	94.83	3	/
342	MOL007911	-8.2	juncunol	250.36	1	1	5.206	0.073283	35.5721	1.78817	1.32871	0.20187	0.398003	20.23	1	/
343	MOL007966	-8.2	1-Hydroxy-2,3,4,7-tetramethoxyxanthone	332.33	1	7	2.631	16.6919	88.8608	0.90476	0.28261	0.37026	0.187948	87.36	4	/
344	MOL008206	-8.2	Moslosooflavone	298.31	1	5	2.836	17.0188	44.088	1.00657	0.53598	0.25331	0.256646	68.9	3	/
345	MOL008811	-8.2	thalidastine	338.36	2	5	2.364	/	23.4067	0.64914	-0.54834	0.77134	0.230267	72.03	1	/
346	MOL008871	-8.2	Marckine	475.69	3	5	5.296	13.5609	37.0536	0.85524	-0.09512	0.68735	0.174737	69.75	5	/
347	MOL009292	-8.2	MYF	302.25	5	7	1.8	/	28.8689	0.01692	-1.09528	0.27901	0.39106	131.36	1	/
348	MOL009296	-8.2	(2S)-1-[[(3R,3aS,6aR,9aR,9bS)-2-keto-6,9-dimethylene-3a,4,5,6a,7,8,9a,9b-octahydro-3H-azuleno[5,4-d]furan-3-yl]methyl]proline	345.48	1	5	3.014	/	20.9031	0.36021	0.08558	0.47497	0.30298	66.84	3	/
349	MOL009411	-8.2	protostemotinine	415.53	0	7	2.737	3.85984	45.9865	0.03103	-0.18638	0.75193	0.315167	82.14	2	/
350	MOL009431	-8.2	stemonine	389.54	0	6	3.361	3.32903	81.7467	0.5094	-0.07334	0.72335	0.299231	65.07	2	/
351	MOL009502	-8.2	1-hydroxy-3-methylol-9,10-anthraquinone	254.25	2	4	1.937	/	21.5894	-0.00321	-0.84054	0.21011	0.423103	74.6	1	/
352	MOL009586	-8.2	isoverticine	431.73	3	4	3.397	7.90338	48.2292	0.27061	-0.43589	0.66831	0.159462	63.93	0	/
353	MOL009590	-8.2	Korsevinine	427.69	1	4	3.999	/	22.1518	0.27508	-0.41923	0.85231	0.239391	58.89	2	/
354	MOL009714	-8.2	Soyasaponin_qt	458.8	3	3	4.976	/	24.1752	0.11964	-0.86554	0.75025	0.221133	60.69	1	/
355	MOL009882	-8.2	gynosaponin TN-1_qt	476.82	4	4	4.823	/	20.127	-0.00089	-0.69228	0.79083	0.250167	80.92	4	/
356	MOL010190	-8.2	sevcoridinine	429.76	2	3	4.993	5.60177	63.3432	0.48279	-0.13768	0.87186	0.184554	43.7	2	/
357	MOL010643	-8.2	sendanolactone	396.57	0	4	3.804	4.15932	63.1771	0.22094	-0.52338	0.9045	0.314015	60.44	3	/
358	MOL010934	-8.2	ardisianoside K_qt	472.78	3	4	3.955	4.20434	31.9779	0.14426	-0.66427	0.62575	0.200764	73.22	2	/
359	MOL011284	-8.2	lucidenic acid M	462.69	4	6	2.557	/	22.1376	-0.5863	-1.33703	0.78487	0.27923	115.06	4	/
360	MOL011498	-8.2	(1R,2R,5R,6S)-2-[(8S,9S,10R,13S,14S,17R)-10,13-dimethyl-1-oxo-4,7,8,9,11,12,14,15,16,17-decahydrocyclopenta[a]phenanthren-17-yl]-6-(methoxymethyl)-5-methyl-4,8-dioxabicyclo[3.3.1]nonan-7-one	468.69	0	5	3.639	5.45204	81.2606	0.45645	0.00603	0.68254	0.260875	61.83	3	/
361	MOL011680	-8.2	N-[(E)-2-[(2R,3S)-3-acetamido-2-(3,4-dihydroxyphenyl)-2,3-dihydro-1,4-benzodioxin-7-yl]vinyl]acetamide	384.42	4	8	1.148	/	21.3747	0.07713	-0.79195	0.51146	0.330895	117.12	4	/
362	MOL011923	-8.2	previtexilactone	378.56	0	5	3.257	4.39892	45.0858	0.62028	0.3244	0.44722	0.27333	61.83	2	/
363	MOL012108	-8.2	Negletein	284.28	2	5	2.585	15.8972	41.1633	0.84966	0.12928	0.23141	0.301121	79.9	2	/
364	MOL012138	-8.2	(1S,5R,6R,7R)-3-allyl-6-(1,3-benzodioxol-5-yl)-1-methoxy-7-methyl-8-oxabicyclo[3.2.2]non-2-ene-4,9-dione	356.4	0	6	2.924	/	26.8491	0.20978	-0.25458	0.46157	0.359606	71.06	4	/
365	MOL012165	-8.2	Methyl dehydro-15-hydroxy-abietan-18-oate	330.51	1	3	4.399	0.761989	40.7662	0.73369	0.20136	0.35232	0.286333	46.53	3	/
366	MOL012250	-8.2	7-hydroxy-5,8-dimethoxy-2-phenyl-chromone	298.31	1	5	2.836	16.7653	43.717	0.95759	0.22129	0.25376	0.272386	68.9	3	/
367	MOL012421	-8.2	5-methyl kaempferol	284.28	3	5	2.525	14.6066	41.3981	0.47083	-0.31106	0.23505	0.39523	90.9	1	/
368	MOL012692	-8.2	kuwanon D	422.51	3	6	4	24.5107	31.0921	0.43098	-0.20481	0.80441	0.333425	96.22	1	/
369	MOL012760	-8.2	sanggenone M	436.49	3	7	4.402	23.8253	68.2889	-0.0454	-0.64838	0.85207	0.364558	105.45	2	/
370	MOL012922	-8.2	l-SPD	327.41	2	5	3.098	1.68296	87.3474	0.75667	0.20972	0.54082	0.236244	62.16	2	/
371	MOL013053	-8.2	melanin	318.3	2	4	2.398	/	26.4004	0.1217	-0.62534	0.67082	0.333877	99.86	0	/
372	MOL000260	-8.1	5-[(2R,3R)-7-methoxy-3-methyl-5-[(E)-prop-1-enyl]-2,3-dihydrobenzofuran-2-yl]-1,3-benzodioxole	324.4	0	4	4.526	11.9297	65.5526	1.26512	0.7036	0.40264	0.325943	36.92	3	/
373	MOL000333	-8.1	Veraguensin	372.5	0	5	4.309	/	25.5305	1.14923	0.71876	0.39356	0.185137	46.15	6	/
374	MOL000417	-8.1	Calycosin	284.28	2	5	2.316	17.0967	47.7518	0.52379	-0.42774	0.24278	0	79.9	2	/
375	MOL000468	-8.1	8-o-Methylreyusi	298.31	1	5	2.567	15.8277	70.3186	0.85823	0.01662	0.27146	0	68.9	3	/
376	MOL000510	-8.1	olmelin	284.28	2	5	2.316	/	25.2064	0.65494	-0.12154	0.24156	0	79.9	2	/
377	MOL000764	-8.1	magnoflorine	342.45	2	4	3.122	/	26.6876	1.08552	0.60639	0.54736	0.13634	58.92	2	/
378	MOL000832	-8.1	alisol,b,23-acetate	446.74	2	4	3.819	7.65291	32.5162	-0.05905	-0.94308	0.81841	0.267645	70.06	4	/
379	MOL001049	-8.1	16-hydroperoxymansumbin-13(17)-en-3β-ol	348.58	2	3	4.319	5.70185	41.0525	0.49844	-0.18623	0.49405	0.249959	49.69	1	/
380	MOL001902	-8.1	3β,23-dihydroxy-oleana-11,13(18)-dien-28-oic acid	470.76	3	4	5.081	/	21.5303	0.10257	-0.61833	0.74505	0.239346	77.76	2	/
381	MOL001919	-8.1	(3S,5R,8R,9R,10S,14S)-3,17-dihydroxy-4,4,8,10,14-pentamethyl-2,3,5,6,7,9-hexahydro-1H-cyclopenta[a]phenanthrene-15,16-dione	358.52	2	4	2.691	4.33605	43.5562	-0.00229	-0.40565	0.53276	0.350935	74.6	0	/
382	MOL001939	-8.1	Alloisoimperatorin	270.3	1	4	3.793	-1.61105	34.8041	0.89545	0.42665	0.21854	0.258681	63.58	2	/
383	MOL002083	-8.1	tricin	330.31	3	7	2.302	/	27.8599	0.5093	-0.59622	0.33891	0.265548	109.36	3	/
384	MOL002560	-8.1	chrysin	254.25	2	4	2.602	/	22.61	0.70172	0.011	0.18141	0.419489	70.67	1	/
385	MOL002712	-8.1	6-Hydroxykaempferol	302.25	5	7	1.504	14.289	62.1327	0.16168	-0.71261	0.27266	0.348464	131.36	1	/
386	MOL002927	-8.1	Skullcapflavone II	374.37	2	8	2.536	16.142	69.5104	0.6751	-0.0733	0.4379	0.197178	107.59	5	/
387	MOL002973	-8.1	Bowdichione	298.26	1	6	0.639	15.7388	55.7802	-0.06478	-0.85226	0.27694	0.353691	93.81	2	/
388	MOL003353	-8.1	Emodinanthrone	256.27	3	4	3.063	/	24.7207	0.79555	0.2369	0.20985	0.386765	77.76	0	/
389	MOL003389	-8.1	3'-O-Methylorobol	300.28	3	6	2.048	17.3148	57.409	0.44677	-0.37891	0.2748	0.32337	100.13	2	/
390	MOL003394	-8.1	Benzofurano(3',2':3,4)coumarin	236.23	0	3	3.545	/	29.1052	1.21995	0.73395	0.25207	0.411907	43.35	0	/
391	MOL003418	-8.1	Lokundjoside_qt	406.57	4	6	1.004	7.05989	32.8163	-0.81685	-1.597	0.76275	0.25856	107.22	1	/
392	MOL003591	-8.1	ar-curcumene	426.5	0	7	5.049	9.87701	52.3444	0.5864	0.17436	0.6467	0.340779	92.04	7	/
393	MOL004004	-8.1	6-OH-Luteolin	302.25	5	7	1.8	14.6169	46.931	0.13603	-0.91181	0.27927	0.349002	131.36	1	/
394	MOL004019	-8.1	GoshuyuamideII	319.39	1	4	3.175	0.635035	69.1099	1.10553	0.11949	0.43166	0.276133	59.79	3	/
395	MOL004083	-8.1	Tamarixetin	316.28	4	7	1.755	14.5917	32.8587	0.11279	-0.44299	0.30625	0	120.36	2	/
396	MOL004201	-8.1	4H-Dibenzo(de,g)quinoline-1,11-diol, 5,6,6a,7-tetrahydro-2,10-dimethoxy-6-methyl-, (S)-	327.41	2	5	3.033	/	24.9517	1.24622	0.77149	0.5073	0.203243	62.16	2	/
397	MOL004584	-8.1	11α-methoxysaikosaponin f_qt	460.77	3	4	4.027	/	28.5305	0.08583	-0.42424	0.75203	0.219179	69.92	2	/
398	MOL004631	-8.1	7,8,4'-Trihydroxyisoflavone	270.25	3	5	2.065	/	20.6681	0.45097	-0.36888	0.21583	0.408017	90.9	1	/
399	MOL004804	-8.1	18beta-glycyrrhetinic acid	470.76	2	4	5.491	/	22.0526	0.10432	-0.5263	0.7429	0	74.6	1	/
400	MOL004810	-8.1	glyasperin F	354.38	3	6	2.968	15.6362	75.8368	0.43068	-0.14613	0.53514	0	96.22	1	/
401	MOL004882	-8.1	Licocoumarone	340.4	3	5	4.981	9.65513	33.2109	0.84292	0.05669	0.3568	0	83.06	4	/
402	MOL004959	-8.1	1-Methoxyphaseollidin	354.43	2	5	4.247	9.52626	69.981	1.00573	0.48173	0.63739	0	68.15	3	/
403	MOL005073	-8.1	ethyl brevifolincarboxylate	320.27	3	8	0.437	4.81382	30.8553	-0.36167	-0.7835	0.33135	0.354845	134.27	3	/
404	MOL005348	-8.1	Ginsenoside-Rh4_qt	458.8	3	3	5.586	6.97309	31.1121	0.49755	-0.18125	0.77829	0.248614	60.69	3	/
405	MOL005373	-8.1	notoginsenoside R2_qt	476.82	4	4	4.62	/	20.127	0.20127	-0.49187	0.78292	0.241911	80.92	4	/
406	MOL005770	-8.1	bletlol A	466.57	3	7	2.596	1.58452	54.429	0.13998	-0.72417	0.54974	0	97.61	2	/
407	MOL005814	-8.1	tangeretin	372.4	0	7	3.055	/	21.3752	1.23354	0.09297	0.42958	0.159128	76.36	6	/
408	MOL006311	-8.1	Artelin	278.33	2	5	0.84	-1.57755	41.2325	0.05093	-0.35504	0.21592	0.318192	83.83	0	/
409	MOL006401	-8.1	melianone	470.76	1	4	4.756	6.0876	40.5294	0.39865	-0.30569	0.77799	0.270181	59.06	2	/
410	MOL006438	-8.1	(2E)-2-(3,4-dihydroxybenzylidene)-6,7-dihydroxy-benzofuran-3-one	286.25	4	6	2.067	21.0773	39.4803	0.28196	-0.52962	0.24521	0.450805	111.13	1	/
411	MOL006450	-8.1	tinoside_qt	358.42	1	6	1.849	-10.8987	85.6781	0.0735	-0.23308	0.59558	0.303323	85.97	1	/
412	MOL006466	-8.1	Rubrofusarin	272.27	2	5	2.259	17.0406	45.5523	0.76516	0.08722	0.23932	0	79.9	1	/
413	MOL006596	-8.1	Glyceollin	338.38	2	5	2.847	6.23593	97.2747	0.53096	-0.19097	0.75964	0.350383	68.15	0	/
414	MOL006765	-8.1	peonidin	301.29	4	6	1.917	/	26.9153	0.27336	-0.40545	0.27286	0.316185	103.29	2	/
415	MOL006915	-8.1	cynanversicoside g_qt 2	344.49	1	4	1.57	/	23.3324	0.43073	-0.15924	0.8005	0.231952	47.92	0	/
416	MOL006978	-8.1	Cepharadione B	321.35	0	5	2.66	/	23.0829	0.78826	0.09447	0.50706	0.324133	57.53	2	/
417	MOL007016	-8.1	Paeoniflorigenone	318.35	1	6	0.787	6.17998	65.3341	-0.12544	-0.43038	0.36711	0.360192	82.06	4	/
418	MOL007038	-8.1	Dehydromiltirone	280.39	0	2	4.289	/	24.5714	1.13554	0.74163	0.25596	0.363684	34.14	1	/
419	MOL007067	-8.1	Przewaquinone A	310.37	1	4	3.57	/	21.9069	0.38083	-0.37686	0.45112	0.278538	67.51	1	/
420	MOL007092	-8.1	dan-shexinkum c	252.28	1	3	3.036	/	22.7096	0.7529	0.03241	0.20855	0.443754	54.37	0	/
421	MOL007105	-8.1	epidanshenspiroketallactone	284.38	0	3	2.371	1.77429	68.2732	0.89598	0.61237	0.30549	0.328378	35.53	0	/
422	MOL007145	-8.1	salviolone	268.38	1	2	4.045	0.332873	31.7242	1.04459	0.71906	0.23568	0.361157	37.3	0	/
423	MOL007412	-8.1	DMQT	346.31	4	8	1.552	15.1576	42.6	0.30842	-0.6867	0.36822	0.245256	129.59	3	/
424	MOL007594	-8.1	SANTALIN	274.29	2	5	2.64	/	21.0039	0.47141	-0.35303	0.23442	0.235315	83.83	1	/
425	MOL007701	-8.1	dichotomine,d	328.4	3	5	3.099	10.0598	38.7963	-0.01733	-0.88196	0.35567	0.273955	93.79	7	/
426	MOL007864	-8.1	saroaspiden B	460.57	5	8	4.084	/	21.4491	-0.18894	-0.69256	0.5175	0.334033	152.36	7	/
427	MOL007969	-8.1	Bellidofolin	274.24	3	6	2.146	/	27.1019	0.58656	-0.24141	0.24395	0.305502	100.13	1	/
428	MOL007973	-8.1	sumaresinolic acid	472.78	3	4	5.253	/	23.3577	0.19885	-0.40856	0.73945	0.283411	77.76	1	/
429	MOL007994	-8.1	ilexoside A_qt	472.78	3	4	5.388	/	22.4295	0.12218	-0.326	0.73518	0	77.76	1	/
430	MOL008127	-8.1	Ermanin	314.31	2	6	2.087	16.5339	58.9481	0.56762	0.066	0.29694	0.313279	89.13	3	/
431	MOL008182	-8.1	alpha-berbine	235.35	0	1	3.665	6.02293	54.694	1.63333	1.68035	0.25515	0.340999	3.24	0	/
432	MOL008222	-8.1	andrographidine B_qt	330.31	3	7	2.302	16.0685	72.716	0.5984	-0.18579	0.33152	0.234139	109.36	3	/
433	MOL008430	-8.1	5,7-dihydroxy-2-(4-hydroxyphenyl)-3-methyl-chromone	284.28	3	5	2.781	14.6807	45.0464	0.49517	-0.41206	0.23585	0.400796	90.9	1	/
434	MOL008646	-8.1	6-acetonyldihydrosanguinarine	389.43	0	6	3.428	9.11196	50.3466	0.80852	0.2841	0.82818	0.355244	57.23	2	/
435	MOL008688	-8.1	capsicastrine_qt	415.73	3	3	4.379	6.21516	31.2227	0.37171	-0.45475	0.83014	0.217251	52.49	2	/
436	MOL008805	-8.1	7-oxobaicaline	365.36	0	7	2.828	18.5333	36.0936	0.73785	-0.03923	0.83501	0.231074	76.11	3	/
437	MOL009380	-8.1	bisdehydrostemoninine	385.5	0	5	4.091	2.4143	38.5061	0.50627	-0.21199	0.72857	0.289983	66.76	2	/
438	MOL009500	-8.1	1,6-dihydroxy-5-methoxy-2-(methoxymethyl)-9,10-anthraquinone	314.31	2	6	2.061	29.0166	104.539	0.36762	-0.30228	0.33917	0.281002	93.06	3	/
439	MOL009503	-8.1	1-hydroxy-3-methoxy-9,10-anthraquinone	254.25	1	4	2.525	30.7754	104.325	0.58585	-0.23769	0.20915	0.389478	63.6	1	/
440	MOL009512	-8.1	methyl 9,10-dioxoanthracene-2-carboxylate	266.26	0	4	2.664	/	21.8313	0.20943	-0.52108	0.23927	0.446097	60.44	2	/
441	MOL009515	-8.1	2-hydroxy-3-hydroxymethylanthracenequinone	254.25	2	4	1.937	/	24.2359	-0.17696	-0.97855	0.21064	0.409886	74.6	1	/
442	MOL009536	-8.1	alizarin-1-methyl ether	268.28	1	4	2.873	/	23.1473	0.68708	-0.08501	0.23569	0.398803	63.6	2	/
443	MOL009562	-8.1	Ohioensin-A	372.39	3	5	3.569	15.0925	38.1347	0.59512	-0.17336	0.75842	0.405048	86.99	0	/
444	MOL009912	-8.1	Gypenoside LX_qt	476.82	4	4	4.823	/	20.127	-0.10275	-0.78992	0.78581	0.253065	80.92	4	/
445	MOL009986	-8.1	Gypentonoside A_qt	472.78	2	4	4.601	6.95126	36.1293	0.12333	-0.55542	0.79528	0.285641	74.6	4	/
446	MOL010803	-8.1	aristolochic acid A	340.3	2	7	2.607	6.78056	62.7105	-0.10246	-0.61338	0.5515	0.376352	102.29	3	/
447	MOL010813	-8.1	Benzo[a]carbazole	217.28	1	0	4.232	11.4322	35.2152	1.86964	1.64922	0.21525	0.398914	15.79	0	/
448	MOL011074	-8.1	Scillaren A_qt	384.56	2	4	3.199	5.62453	57.6687	0.00684	-0.91833	0.77975	0.277881	70.67	1	/
449	MOL011241	-8.1	Ganodermanondiol	456.78	2	3	5.568	5.24338	37.6383	0.46493	-0.31656	0.80268	0.268611	57.53	5	/
450	MOL011495	-8.1	Daturametelin A_qt	438.66	1	4	5.112	6.67069	42.0436	0.36612	-0.12436	0.89307	0.283216	63.6	3	/
451	MOL011539	-8.1	Withametelin	436.64	0	4	4.336	6.38106	83.5853	0.64906	0.36827	0.76788	0.301038	52.6	1	/
452	MOL011540	-8.1	withanolide D	454.66	1	5	4.339	6.02438	58.2921	0.16384	-0.57658	0.76403	0.287773	76.13	2	/
453	MOL012251	-8.1	Chrysin-5-methylether	268.28	1	4	2.853	17.2444	37.2683	0.90922	0.15556	0.20317	0.35198	59.67	2	/
454	MOL012710	-8.1	limonianin	336.36	2	5	3.389	/	21.6182	0.72102	0.0001	0.4985	0.335881	79.9	1	/
455	MOL012800	-8.1	3,5,7-trihydroxy-2-(3-hydroxyphenyl)chromone	286.25	4	6	1.771	15.4999	59.7145	0.24838	-0.3731	0.23961	0.404331	111.13	1	/
456	MOL013278	-8.1	4',5,7,8-Tetramethoxyflavone	342.37	0	6	3.071	/	23.452	1.02654	0.09534	0.35986	0.182748	67.13	5	/
457	MOL013300	-8.1	Flavanone, 3,3',4',7-tetrahydroxy- (VAN) (8CI)	288.27	4	6	1.752	15.2194	53.8381	-0.16803	-0.72643	0.24095	0.433749	107.22	1	/
458	MOL000006	-8	luteolin	286.25	4	6	2.067	15.9445	36.1626	0.185	-0.84349	0.24552	0.393265	111.13	1	/
459	MOL000217	-8	(S)-Scoulerine	327.41	2	5	3.098	1.69025	32.2849	0.8887	0.34347	0.54142	0.200002	62.16	2	/
460	MOL000323	-8	Kadsurin A	372.45	0	6	2.587	15.282	56.8251	0.57419	0.17156	0.49852	0.292046	63.22	5	/
461	MOL000571	-8	renifolin	352.42	5	7	1.392	/	25.5335	-0.56123	-1.16442	0.36372	0.289719	119.61	3	/
462	MOL000785	-8	palmatine	352.44	0	4	3.646	2.24778	64.6011	1.3287	0.37072	0.64524	0.131586	40.8	4	/
463	MOL001259	-8	(3R,4R,4aR,6aR,6bS,8aR,11R,12S,12aR,14aR,14bS)-3-hydroxy-4,6a,6b,8a,11,12,14b-heptamethyl-14-oxo-1,2,3,4a,5,6,7,8,9,10,11,12,12a,14a-tetradecahydropicene-4-carboxylic acid	470.76	2	4	5.537	/	29.8236	0.19715	-0.32027	0.73549	0.280675	74.6	1	/
464	MOL001277	-8	isofpuquierol	460.82	3	3	5.548	/	28.8722	0.33556	-0.57448	0.78255	0.237102	60.69	4	/
465	MOL001463	-8	Dihydrosanguinarine	333.36	0	5	3.709	7.46466	59.313	0.99545	0.48642	0.86415	0.305888	40.16	0	/
466	MOL001473	-8	rhoeadine	383.43	0	7	2.847	9.04174	63.5141	0.86854	0.46958	0.83082	0.221855	58.62	1	/
467	MOL001549	-8	alphitolic acid	470.76	3	4	5.304	/	23.3824	0.02607	-0.58037	0.76581	0.306907	77.76	2	/
468	MOL001601	-8	1,2,5,6-tetrahydrotanshinone	280.34	0	3	2.979	18.0535	38.7454	0.95625	0.39024	0.35791	0.33164	43.37	0	/
469	MOL001733	-8	EUPATORIN	344.34	2	7	2.553	15.2131	30.2322	0.70472	-0.49593	0.37395	0.205195	98.36	4	/
470	MOL001984	-8	3beta,23-Dihydroxy-lup-20(29)-ene-28-O-alpha-L-rhamnopyranosyl-(1-4)-beta-D-glucopyranosyl(1-6)-beta-D-glucopyranoside_qt	430.74	3	3	4.761	6.7012	37.595	0.45169	-0.24175	0.7893	0.26233	60.69	1	/
471	MOL002072	-8	3,5,7-trihydroxy-2-(4-hydroxy-3-methoxy-phenyl)-8-methoxy-chromone	346.31	4	8	1.738	/	24.3579	0.38246	-0.33604	0.37133	0.238349	129.59	3	/
472	MOL002392	-8	Deltoin	328.39	0	5	2.475	7.69713	46.6928	0.55431	-0.11822	0.36837	0.322694	65.74	4	/
473	MOL002421	-8	ignavine	449.59	3	6	1.217	28.9335	84.0795	-0.07071	-0.49099	0.24798	0.321506	90.23	3	/
474	MOL002668	-8	Worenine	334.37	0	4	3.734	8.40706	45.8332	1.22152	0.24208	0.86552	0.265928	40.8	0	/
475	MOL002881	-8	Diosmetin	300.28	3	6	2.318	16.3351	31.1379	0.46152	-0.66187	0.27442	0.335723	100.13	2	/
476	MOL002925	-8	5,7,2',6'-Tetrahydroxyflavone	286.25	4	6	2.067	17.9964	37.0135	0.17858	-0.55682	0.24382	0.379542	111.13	1	/
477	MOL002932	-8	Panicolin	314.31	2	6	2.569	16.7791	76.257	0.84393	0.30644	0.2915	0.238295	89.13	3	/
478	MOL002933	-8	5,7,4'-Trihydroxy-8-methoxyflavone	300.28	3	6	2.318	16.9293	36.562	0.4577	-0.39681	0.26666	0.307511	100.13	2	/
479	MOL003044	-8	Chryseriol	300.28	3	6	2.318	16.312	35.8509	0.39361	-0.53248	0.27415	0.323802	100.13	2	/
480	MOL004192	-8	caseanidine	341.44	1	5	3.349	/	25.2052	0.93156	0.51367	0.58594	0.188044	51.16	3	/
481	MOL004209	-8	13-methyldehydrocorydalmine	352.44	1	4	3.881	1.68306	35.9385	1.15344	0.19561	0.63307	0.159451	51.8	3	/
482	MOL004223	-8	18797-80-3	409.47	0	7	3.112	/	20.0267	0.71037	-0.04766	0.79692	0.261584	66.46	2	/
483	MOL004235	-8	104387-15-7	355.47	1	5	3.668	/	24.8714	1.23612	0.61045	0.63094	0.190863	51.16	3	/
484	MOL004296	-8	1-Phenylnaphthalene	204.28	0	0	4.257	7.58844	34.6442	1.92882	1.75564	0.11196	0.471967	0	1	/
485	MOL004309	-8	zedoalactone E	264.35	2	4	1.206	2.27612	85.1648	0.15514	-0.27541	0.19062	0.338245	70.67	0	/
486	MOL004391	-8	8-(3-methylbut-2-enyl)-2-phenyl-chromone	290.38	0	2	4.993	18.7271	48.5445	1.52596	0.98851	0.25066	0	30.21	3	/
487	MOL004564	-8	Kaempferid	300.28	3	6	2.022	14.8555	73.4108	0.43449	-0.20641	0.27069	0.356443	100.13	2	/
488	MOL004824	-8	(2S)-6-(2,4-dihydroxyphenyl)-2-(2-hydroxypropan-2-yl)-4-methoxy-2,3-dihydrofuro[3,2-g]chromen-7-one	384.41	3	7	2.957	4.31313	60.2504	0.00058	-0.75679	0.63433	0	109.36	3	/
489	MOL004897	-8	licorice-saponin J2_qt	472.78	3	4	5.331	/	28.3009	0.04152	-0.82069	0.7441	0	77.76	2	/
490	MOL004903	-8	liquiritin	418.43	5	9	0.661	17.9631	65.6901	-1.06319	-1.93387	0.73893	0	145.91	4	/
491	MOL005004	-8	Gancaonin I	354.43	2	5	5.232	/	21.8963	0.9266	0.36681	0.38749	0	72.06	5	/
492	MOL005016	-8	Odoratin	314.31	2	6	2.299	16.3483	49.9482	0.41543	-0.23707	0.30487	0	89.13	3	/
493	MOL005314	-8	Celabenzine	379.55	2	5	2.29	8.14991	101.883	0.77185	0.05084	0.48772	0.349831	61.44	2	/
494	MOL005376	-8	Panaxadiol	460.82	2	3	5.455	6.34226	33.088	0.82469	0.22661	0.79404	0.220431	49.69	1	/
495	MOL005636	-8	9-Ethoxyaristololactam	337.35	1	6	2.686	10.5272	68.0017	0.82826	0.34122	0.72438	0.310534	69.78	3	/
496	MOL005693	-8	xysmalogenin	372.55	2	4	3.128	6.07767	54.4089	0.02308	-0.82541	0.71761	0.2796	66.76	1	/
497	MOL005800	-8	Byakangelicol	316.33	0	6	2.47	-2.41569	41.4229	0.75694	0.13922	0.356	0.224582	74.34	4	/
498	MOL006148	-8	Deoxylucidin	254.25	2	4	1.937	/	20.2488	0.17279	-0.44894	0.21068	0	74.6	1	/
499	MOL006303	-8	4,5-dihydrocanthin-6-one	254.26	2	4	1.404	9.48757	48.5825	-0.00896	-0.34253	0.28392	0.338972	75.35	0	/
500	MOL006331	-8	4',5-Dihydroxyflavone	254.25	2	4	2.602	18.0061	48.5512	0.75796	-0.02614	0.1859	0	70.67	1	/
501	MOL006453	-8	1,6,7-Trihydroxy-3-methoxy-anthraquinone	286.25	3	6	1.99	/	24.4968	0.09679	-0.89231	0.27348	0.372039	104.06	1	/
502	MOL006458	-8	5-Hydroxyalizarin-methylether	270.25	2	5	2.257	/	21.1159	0.45308	-0.30261	0.24018	0.392802	83.83	1	/
503	MOL006478	-8	LTAN	240.22	2	4	2.274	/	28.7429	0.56421	-0.16726	0.18673	0.444611	74.6	0	/
504	MOL006498	-8	23-hydroxyursolic acid	472.78	3	4	5.377	/	28.719	0.20838	-0.34172	0.74178	0.228324	77.76	2	/
505	MOL006726	-8	panaxadiol	460.82	2	3	5.455	/	29.0122	0.61974	0.03327	0.79428	0.227397	49.69	1	/
506	MOL006894	-8	glaucoside,d_qt	376.49	2	6	0.805	5.25903	44.1988	-0.42457	-0.9843	0.83993	0.27655	85.22	0	/
507	MOL006923	-8	glaucoside,c_qt	376.49	2	6	0.805	5.54017	53.676	-0.25936	-0.82568	0.83994	0.287053	85.22	0	/
508	MOL006985	-8	Stephanine	309.39	0	4	3.352	/	27.4536	1.14863	0.76639	0.63906	0.264351	30.93	1	/
509	MOL007041	-8	2-isopropyl-8-methylphenanthrene-3,4-dione	264.34	0	2	4.157	14.8898	40.8602	1.23498	0.80713	0.22897	0.429233	34.14	1	/
510	MOL007119	-8	miltionone Ⅰ	312.39	1	4	3.328	41.4878	49.6844	0.3454	-0.11007	0.32125	0.34538	71.44	1	/
511	MOL007122	-8	Miltirone	282.41	0	2	4.734	14.8246	38.757	1.22696	0.86706	0.25418	0.324916	34.14	1	/
512	MOL007245	-8	3-Methylkempferol	300.28	3	6	1.836	16.3645	60.1631	0.36816	-0.49454	0.26454	0.363227	100.13	2	/
513	MOL007389	-8	artemisitene	280.35	0	5	3.154	-0.747254	54.3601	0.54378	0.59175	0.30768	0.327259	53.99	0	/
514	MOL007425	-8	dihydroartemisinin	284.39	1	5	2.762	-0.402806	50.7505	0.39849	0.26716	0.30426	0.234866	57.15	0	/
515	MOL007716	-8	acetylshikonin	330.36	2	6	2.773	29.0792	62.3878	0.30466	-0.31171	0.26672	0.353397	100.9	5	/
516	MOL007747	-8	chloranoside a_qt	262.33	2	4	0.702	7.29877	84.1143	0.01289	-0.4208	0.2339	0.318951	70.67	1	/
517	MOL007965	-8	1-hydroxy-2,3,4,6-tetramethoxy-xanthone	332.33	1	7	2.631	/	23.8759	0.94679	0.29993	0.37064	0.159968	87.36	4	/
518	MOL008045	-8	4'-Methylcapillarisin	330.31	2	7	3.062	16.3117	72.1822	0.56738	0.00475	0.35197	0.261661	98.36	4	/
519	MOL008063	-8	javanicin	290.29	2	6	1.238	/	22.362	0.27209	-0.43855	0.19673	0.275414	100.9	3	/
520	MOL008191	-8	3-[(3R,9S,9aR)-9-hydroxy-2-keto-quinolizidin-3-yl]quinazolin-4-one	313.39	1	6	0.724	3.27266	52.2108	-0.31343	-0.68586	0.39361	0.339012	75.43	1	/
521	MOL008465	-8	(E)-16,17-Didehydro-17-methoxy-17,18-seco-3-beta-yohimban-16-carboxylic acid methyl ester	368.52	1	4	3.605	11.479	32.7507	1.20785	0.82351	0.63875	0.179716	54.56	5	/
522	MOL008752	-8	Dihydroverticillatine	423.55	2	6	3.983	3.4293	42.6933	0.56037	0.10726	0.83606	0.243517	79.23	1	/
523	MOL008924	-8	Azuleno(4,5-b)furan-2(3H)-one, 4-(acetyloxy)-3a,4,5,6,6a,7,9a,9b-octahydro-6-hydroxy-6,9-dimethyl-3-methylene-, (3aR-(3aalpha,4alpha,6alpha,6aalpha,9aalpha,9bbeta))-	306.39	1	5	1.232	2.97395	68.4368	0.06307	-0.27852	0.26609	0.326833	72.83	2	/
524	MOL009015	-8	(-)-Tabernemontanine	354.49	1	4	3.451	19.733	58.6692	0.66047	0.35682	0.60719	0.267218	62.4	3	/
525	MOL009027	-8	Cyclopamine	411.69	2	3	4.263	14.6664	55.4217	0.77001	0.00024	0.82136	0.215157	41.49	0	/
526	MOL009154	-8	Tuberostemoenone	387.52	0	6	2.636	2.51804	53.9026	0.25598	-0.29757	0.72644	0.305513	72.91	2	/
527	MOL009243	-8	Isoguaiacin	328.44	2	4	4.563	-0.917431	48.7843	1.0574	0.5146	0.31468	0.229341	58.92	3	/
528	MOL009317	-8	Cauloside A_qt	444.72	3	4	4.919	3.09552	43.3172	-0.02294	-0.8521	0.81035	0.228206	77.76	2	/
529	MOL009409	-8	oxystemoninine	407.56	1	7	2.433	2.68999	42.7947	-0.03374	-0.50538	0.77278	0.279519	85.3	2	/
530	MOL009436	-8	stemotinine	335.44	0	6	1.935	1.83532	38.6928	0.26406	-0.04743	0.46405	0.273278	65.07	1	/
531	MOL009443	-8	tuberostemoenone	387.52	0	6	2.636	/	20.0466	0.08213	-0.35597	0.72644	0.320764	72.91	2	/
532	MOL009504	-8	1-hydroxy-6-hydroxymethylanthracenequinone	254.25	2	4	1.937	30.8005	81.7655	-0.03879	-0.7895	0.2115	0.420065	74.6	1	/
533	MOL009506	-8	Hydroxyanthraquinone	224.22	1	3	2.541	/	21.4496	0.71763	-0.02242	0.16102	0.462406	54.37	0	/
534	MOL009516	-8	2-Hydroxyanthraquinone	224.22	1	3	2.541	/	27.4549	0.47605	-0.29943	0.16082	0.475469	54.37	0	/
535	MOL010495	-8	6,7-dimethoxy-2-(2-phenylethyl)chromone	310.37	0	4	3.881	16.8886	31.9286	1.11628	0.37057	0.29833	0.303361	48.67	5	/
536	MOL010649	-8	(3R,6S)-3-[(5R,9R,10R,13S,14S,16S,17S)-16-hydroxy-4,4,10,13,14-pentamethyl-3-oxo-1,2,5,6,9,11,12,15,16,17-decahydrocyclopenta[a]phenanthren-17-yl]-6-prop-1-en-2-yloxan-2-one	468.74	1	4	5.185	/	27.6956	0.55527	-0.09193	0.83941	0.294358	63.6	2	/
537	MOL011076	-8	(+)-Medicarpin	270.3	1	4	2.658	8.51215	60.4575	0.96596	0.60849	0.33505	0.313962	47.92	1	/
538	MOL011356	-8	2-propenoic acid,3-(4'-hydroxyphenyl)-(4-carboxyl)-phenyl ester	290.34	2	5	2.903	3.34075	69.0876	0.13761	-0.58975	0.1985	0.42294	83.83	5	/
539	MOL011404	-8	ginsenoside-Rg2_qt	476.82	4	4	4.87	/	20.1182	-0.04494	-0.882	0.81502	0.230635	80.92	5	/
540	MOL011682	-8	N-[(2R,3S)-7-(2-acetamidoethyl)-2-(3,4-dihydroxyphenyl)-2,3-dihydro-1,4-benzodioxin-3-yl]acetamide	386.44	4	8	1.534	/	20.6609	0.07903	-0.66771	0.5085	0.29935	117.12	5	/
541	MOL011694	-8	Plenolin	264.35	1	4	1.286	3.71651	68.2622	0.235	-0.02006	0.18906	0.379971	63.6	0	/
542	MOL011737	-8	divaricatacid	320.32	2	7	1.336	14.8323	86.9961	-0.17525	-1.0507	0.32487	0.245497	106.2	3	/
543	MOL011747	-8	ledebouriellol	374.42	2	7	2.802	14.5661	32.0501	0.07313	-0.81008	0.506	0.267928	106.2	4	/
544	MOL011749	-8	phelloptorin	300.33	0	5	3.636	-1.73573	43.386	0.89579	0.43252	0.27878	0.242955	61.81	4	/
545	MOL012086	-8	2,3-Dimethylphenanthrene	206.3	0	0	4.619	/	20.1182	1.94858	1.84959	0.13172	0.46709	0	0	/
546	MOL012097	-8	2-(3,4-dimethoxyphenyl)-3,5,7-trihydroxy-chromone	330.31	3	7	2.006	/	21.3304	0.49534	-0.40474	0.33797	0.280335	109.36	3	/
547	MOL012101	-8	Mosloflavone	298.31	1	5	2.836	16.7586	34.0361	0.85865	0.29442	0.25616	0.277679	68.9	3	/
548	MOL012242	-8	5-hydroxy-2-(4-hydroxy-3,5-dimethoxy-phenyl)-6,7-dimethoxy-chromone	374.37	2	8	2.536	/	20.5698	0.75813	-0.47819	0.45141	0.15025	107.59	5	/
549	MOL012248	-8	5-hydroxy-7,8-dimethoxy-2-(4-methoxyphenyl)chromone	328.34	1	6	2.82	16.4102	65.8188	0.8475	0.07437	0.32874	0.21612	78.13	4	/
550	MOL012358	-8	2α,3α-dihydroxyurs-12-en-28-oic acid	472.78	3	4	5.501	/	28.8363	0.21447	-0.36284	0.74065	0.258156	77.76	1	/
551	MOL012389	-8	aristolactam-N-β-D-glucopyanoside_qt	309.29	1	6	2.77	/	25.7276	0.67847	-0.09585	0.64342	0.327315	69.78	2	/
552	MOL013077	-8	Decursin	328.39	0	5	3.955	-1.77014	39.2672	0.77066	0.25226	0.38286	0.29426	65.74	3	/
553	MOL013098	-8	[(9R)-8,8-dimethyl-2-oxo-9,10-dihydropyrano[6,5-h]chromen-9-yl] (Z)-2-methylbut-2-enoate	328.39	0	5	3.955	1.97829	87.4823	0.61074	0.29957	0.37243	0.36094	65.74	3	/
554	MOL013179	-8	fisetin	286.25	4	6	1.771	15.0555	52.5957	0.209	-0.69069	0.24263	0.413703	111.13	1	/
555	MOL013219	-8	Strictosamide_qt	336.42	2	4	1.984	8.83694	76.3027	0.58938	-0.16263	0.76283	0.271291	65.56	1	/
556	MOL013306	-8	Gossypetin hexamethyl ether	402.43	0	8	2.556	15.0506	42.843	0.87839	0.31443	0.51017	0.131993	85.59	7	/
557	MOL000008	-7.9	apigenin	270.25	3	5	2.334	/	23.0622	0.4256	-0.6109	0.21306	0.408862	90.9	1	/
558	MOL000098	-7.9	quercetin	302.25	5	7	1.504	14.4005	46.4333	0.04842	-0.7689	0.27525	0.384534	131.36	1	/
559	MOL000239	-7.9	Jaranol	314.31	2	6	2.087	15.5015	50.8288	0.6071	-0.21709	0.29148	0.286726	89.13	3	/
560	MOL000351	-7.9	Rhamnazin	330.31	3	7	2.006	13.535	47.1411	0.5284	-0.32279	0.33648	0.247982	109.36	3	/
561	MOL000422	-7.9	kaempferol	286.25	4	6	1.771	14.7434	41.8822	0.26096	-0.55335	0.24066	0	111.13	1	/
562	MOL000471	-7.9	aloe-emodin	270.25	3	5	1.669	31.4868	83.3796	-0.11702	-1.07212	0.2409	0	94.83	1	/
563	MOL000502	-7.9	Cajinin	300.28	3	6	2.048	14.232	68.7955	0.47862	-0.36131	0.2735	0	100.13	2	/
564	MOL000623	-7.9	Michelenolide	264.35	0	4	1.689	3.92194	47.5357	0.59872	0.48454	0.2462	0.366565	51.36	0	/
565	MOL000625	-7.9	Sinomenine	327.41	1	5	0.767	5.43827	46.0882	0.65057	0.31846	0.53275	0.225113	59	2	/
566	MOL000763	-7.9	Aristoloside_qt	357.29	2	8	2.63	6.89489	40.3181	0.01171	-0.80009	0.60484	0.068221	131.04	3	/
567	MOL000780	-7.9	Adlumidine	367.38	0	7	2.829	15.9176	66.5488	0.63491	0.09522	0.88214	0.318751	66.46	1	/
568	MOL000786	-7.9	STOCK1N-14407	355.47	0	5	3.6	/	22.2782	1.13916	0.77203	0.64304	0.136897	40.16	4	/
569	MOL000906	-7.9	wenjine	282.37	1	5	2.057	5.0985	47.9281	0.29951	0.30364	0.272	0.336498	63.75	0	/
570	MOL001272	-7.9	incensole	306.54	1	2	4.969	6.93556	45.589	1.32791	1.20482	0.21961	0.262216	29.46	1	/
571	MOL001461	-7.9	Dihydrochelerythrine	349.41	0	5	3.908	5.60324	32.7318	1.12994	0.60939	0.8106	0.258199	40.16	2	/
572	MOL001482	-7.9	chelilutine	378.43	0	5	3.654	6.14417	53.5488	1.1274	0.17028	0.86647	0.182951	50.03	3	/
573	MOL001670	-7.9	2-methoxy-3-methyl-9,10-anthraquinone	252.28	0	3	3.278	28.8207	37.8277	0.72896	-0.12795	0.20517	0.399621	43.37	1	/
574	MOL001700	-7.9	deoxypodophyllotoxin	398.44	0	7	3.208	11.5175	37.7494	0.75874	0.32725	0.83134	0.200272	72.45	4	/
575	MOL002331	-7.9	N-Methylflindersine	241.31	0	3	1.724	0.409809	32.3579	1.34945	1.10443	0.17705	0.33062	31.23	0	/
576	MOL002533	-7.9	2-(Acetoxymethyl)-3-(methoxycarbonyl)biphenylene	282.31	0	4	2.667	/	27.9975	0.75871	0.59345	0.25995	0.42539	52.6	5	/
577	MOL002563	-7.9	galangin	270.25	3	5	2.039	15.8622	45.5533	0.54918	-0.08931	0.20653	0.410224	90.9	1	/
578	MOL002565	-7.9	Medicarpin	270.3	1	4	2.658	8.4568	49.2198	1.00452	0.52596	0.3351	0.313602	47.92	1	/
579	MOL002592	-7.9	(1S,4aS,10aR)-7-isopropyl-1,4a-dimethyl-5,8-dioxo-2,3,4,9,10,10a-hexahydrophenanthrene-1-carboxylic acid	330.46	1	4	3.823	/	29.077	0.2657	-0.06087	0.35275	0.357283	71.44	2	/
580	MOL002633	-7.9	Albaspidin AP	418.48	4	8	0.752	/	24.4444	-0.22838	-0.59894	0.41917	0.323923	149.2	5	/
581	MOL002637	-7.9	Obacunoic acid	472.58	2	8	2.073	/	20.6938	-0.74025	-1.27625	0.79075	0.332286	126.57	4	/
582	MOL002915	-7.9	Salvigenin	328.34	1	6	2.82	15.866	49.0659	0.85539	-0.0269	0.33279	0.212572	78.13	4	/
583	MOL002959	-7.9	3'-Methoxydaidzein	284.28	2	5	2.316	17.0394	48.5691	0.56493	-0.32231	0.24261	0.34405	79.9	2	/
584	MOL002990	-7.9	(6aR,11aR)-3,9,10-trimethoxy-6a,11a-dihydro-6H-benzofurano[3,2-c]chromen-4-ol	330.36	1	6	2.625	8.70469	66.8636	1.11974	0.37288	0.53016	0.171382	66.38	3	/
585	MOL003096	-7.9	2-(3,4-dimethoxyphenyl)-5-hydroxy-7-methoxy-chromone	328.34	1	6	2.82	/	29.2442	0.9003	-0.06424	0.33584	0.215665	78.13	4	/
586	MOL003209	-7.9	Celallocinnine	405.59	2	5	2.758	10.0008	83.4718	0.88833	0.27076	0.59051	0.287244	61.44	3	/
587	MOL003396	-7.9	echinocystic acid	472.78	3	4	5.32	/	24.4337	0.09342	-0.42711	0.73707	0.237384	77.76	1	/
588	MOL003680	-7.9	sophoridine	248.41	0	3	1.418	5.56911	60.0703	1.12698	1.13849	0.24941	0.178768	23.55	0	/
589	MOL003751	-7.9	HTMF	358.37	1	7	2.803	/	26.3142	0.94138	-0.16093	0.4109	0.162857	87.36	5	/
590	MOL003862	-7.9	Moracin H	338.38	2	5	4.5	6.53413	74.3481	0.86913	-0.07379	0.51222	0.256076	72.06	2	/
591	MOL003896	-7.9	7-Methoxy-2-methyl isoflavone	266.31	0	3	3.364	16.8867	42.5647	1.15659	0.55574	0.19946	0.333797	39.44	2	/
592	MOL003991	-7.9	Tectochinon	222.25	0	2	3.295	/	26.6526	0.91933	0.24421	0.15679	0.465322	34.14	0	/
593	MOL004161	-7.9	curculigosaponin M_qt	458.8	3	3	5.282	/	29.8476	0.21598	-0.77242	0.78246	0.253347	60.69	4	/
594	MOL004216	-7.9	13-methylpalmatrubine	352.44	1	4	3.881	1.52841	40.9723	1.09337	0.22922	0.63391	0.172301	51.8	3	/
595	MOL004286	-7.9	Neocurcumenol	234.37	1	2	3.136	9.17202	87.7546	1.10506	1.25972	0.13408	0.242188	29.46	0	/
596	MOL004379	-7.9	wushanicariin_qt	368.41	3	6	4.175	/	23.3593	0.5642	-0.36223	0.46277	0	100.13	4	/
597	MOL004444	-7.9	Ziebeimine	413.71	2	3	4.423	7.80957	64.2466	0.81479	0.20403	0.70486	0.167519	43.7	0	/
598	MOL004808	-7.9	glyasperin B	370.43	3	6	4.02	16.0968	65.2244	0.47008	-0.08613	0.43851	0	96.22	4	/
599	MOL004864	-7.9	5,7-dihydroxy-3-(4-methoxyphenyl)-8-(3-methylbut-2-enyl)chromone	352.41	2	5	4.172	14.9892	30.4888	0.9036	0.20983	0.41002	0	79.9	4	/
600	MOL004974	-7.9	3'-Methoxyglabridin	354.43	2	5	3.932	0.523303	46.1615	0.94301	0.46533	0.57393	0	68.15	2	/
601	MOL004992	-7.9	7-hydroxy-2-methyl-3-phenyl-chromone	252.28	1	3	3.113	/	25.7988	0.99599	0.39535	0.1775	0	50.44	1	/
602	MOL005007	-7.9	Glyasperins M	368.41	2	6	3.219	15.574	72.6708	0.49495	-0.04201	0.59274	0	85.22	2	/
603	MOL005011	-7.9	Kanzonol Z	406.51	2	5	4.931	/	21.7726	0.49885	-0.18402	0.76169	0	75.99	3	/
604	MOL005012	-7.9	Licoagroisoflavone	336.36	2	5	3.482	19.6424	57.2822	0.70518	0.08536	0.48679	0	79.9	2	/
605	MOL005086	-7.9	Dihydronitidine	349.41	0	5	3.908	/	29.731	1.12005	0.33185	0.81201	0.265071	40.16	2	/
606	MOL005231	-7.9	isoeuphorbetin	354.28	4	8	2.418	3.16045	39.7146	-0.32252	-1.1058	0.54062	0.371063	141.34	1	/
607	MOL005321	-7.9	Frutinone A	264.24	0	4	2.699	19.1013	65.9037	0.88838	0.4604	0.34184	0.472223	60.42	0	/
608	MOL005405	-7.9	Cusparine	307.37	0	4	4.206	9.23799	68.1632	1.1724	0.36786	0.392	0.328318	40.58	4	/
609	MOL005458	-7.9	Dioscoreside C_qt	444.72	2	4	3.964	5.48971	36.3823	0.38532	-0.43812	0.87051	0.191268	58.92	5	/
610	MOL005786	-7.9	Byakangelicin	334.35	2	7	1.703	/	27.6707	-0.09145	-0.81354	0.35138	0.220711	102.27	5	/
611	MOL005970	-7.9	Eucalyptol	266.36	1	2	3.637	2.58365	60.6248	1.09814	0.62145	0.32159	0.370297	37.3	0	/
612	MOL005989	-7.9	tamariscina ester	344.39	1	6	2.924	22.1979	67.5958	0.74069	-0.08634	0.35922	0	74.22	5	/
613	MOL006172	-7.9	Rubilactone	270.25	1	5	2.396	/	21.2266	0.507	0.00775	0.236	0	76.74	2	/
614	MOL006483	-7.9	nor-rubrofusarin	258.24	3	5	2.008	/	22.0765	0.57621	-0.14889	0.21351	0.270497	90.9	0	/
615	MOL006542	-7.9	(1R,2S,4aS,6aR,6aS,6bR,8aR,10S,12aR,14bS)-1,10-dihydroxy-1,2,6a,6b,9,9,12a-heptamethyl-2,3,4,5,6,6a,7,8,8a,10,11,12,13,14b-tetradecahydropicene-4a-carboxylic acid	472.78	3	4	5.319	5.09464	35.4642	0.21926	-0.33717	0.73042	0.237563	77.76	1	/
616	MOL006630	-7.9	Norartocarpetin	286.25	4	6	2.067	17.2318	54.9326	0.14164	-0.74348	0.24494	0.419489	111.13	1	/
617	MOL006801	-7.9	phyllaemblicacid methyl ester	436.45	2	10	0.929	9.75703	43.0874	-0.86014	-1.13153	0.73078	0.35998	137.82	6	/
618	MOL006875	-7.9	atratoglaucoside,a_qt	360.49	1	5	1.772	6.21228	56.8827	0.12296	-0.35631	0.80286	0.266913	64.99	0	/
619	MOL006975	-7.9	Cepharanone B	279.31	1	4	2.569	/	21.8057	1.03946	0.35881	0.35557	0.318288	51.32	2	/
620	MOL007045	-7.9	3α-hydroxytanshinoneⅡa	310.37	1	4	3.559	23.785	44.9293	0.52953	0.21794	0.44272	0.303766	67.51	0	/
621	MOL007059	-7.9	3-beta-Hydroxymethyllenetanshiquinone	294.32	1	4	3.157	22.5091	32.161	0.38377	-0.47533	0.40894	0.359161	67.51	0	/
622	MOL007063	-7.9	przewalskin a	398.49	1	6	2.253	1.63376	37.1065	-0.26273	-0.69384	0.64901	0.378904	97.74	2	/
623	MOL007128	-7.9	paramiltioic acid	332.43	1	5	2.678	/	25.9203	0.04818	-0.29179	0.36631	0.334744	72.83	1	/
624	MOL007301	-7.9	3,,8-dihydroxy-10-methoxy-5-h-isochromeno[4,,3-b]chromen-7-one	312.29	2	6	1.84	15.5035	59.6953	0.65945	-0.18185	0.49258	0.296365	89.13	1	/
625	MOL007336	-7.9	vitexin_qt	284.28	3	5	2.821	16.1422	42.6599	0.55163	-0.4015	0.2366	0.387955	90.9	1	/
626	MOL007401	-7.9	Cirsiliol	330.31	3	7	2.302	15.0449	43.462	0.55485	-0.50869	0.33728	0.247644	109.36	3	/
627	MOL007404	-7.9	vitexin_qt	270.25	3	5	1.167	3.40232	52.1831	0.28763	-0.39691	0.21339	0.0344806	89.06	1	/
628	MOL007416	-7.9	Penduletin	344.34	2	7	2.07	/	24.9563	0.7153	-0.26586	0.35568	0.226335	98.36	4	/
629	MOL007423	-7.9	6,8-di-c-glucosylapigenin_qt	270.25	3	5	1.167	3.38642	59.8522	0.37504	-0.48706	0.21318	0.0371178	89.06	1	/
630	MOL007728	-7.9	lithospermidin A	388.45	3	7	3.083	27.4978	75.0758	-0.13489	-0.68656	0.38198	0.345675	121.13	7	/
631	MOL007957	-7.9	Swertiaperennin	288.27	2	6	2.397	15.9805	96.8501	0.78009	0.08166	0.27304	0.240302	89.13	2	/
632	MOL007960	-7.9	8-hydroxy-1,2,6-trimethoxy-xanthone	302.3	1	6	2.648	15.4551	77.1259	0.94081	0.25096	0.30295	0.202807	78.13	3	/
633	MOL008204	-7.9	Mono-O-methylwightin	358.37	1	7	2.803	16.4379	103.107	0.94365	0.08539	0.40371	0.17118	87.36	5	/
634	MOL008426	-7.9	(R)-2,6-dihydroxy-2-(4-hydroxybenzyl)-4-methoxybenzofuran-3(2H)-one	302.3	3	6	2.186	21.151	49.8104	-0.10054	-0.71101	0.25786	0.375398	96.22	3	/
635	MOL008634	-7.9	corycavine	367.43	0	6	3.416	24.1673	67.1785	0.70233	0.37577	0.84405	0.305055	57.23	0	/
636	MOL008644	-7.9	tetrahydrocorysamine	337.4	0	5	3.521	/	25.6632	0.93385	0.45384	0.86147	0.286	40.16	0	/
637	MOL008648	-7.9	acetylcorynoline	395.44	1	7	2.576	8.45187	43.718	0.61166	-0.15631	0.82515	0.263995	75.25	2	/
638	MOL008845	-7.9	Deoxycholic Acid	392.64	3	4	4.057	7.01376	40.723	-0.27745	-0.88003	0.68353	0.278175	77.76	4	/
639	MOL008901	-7.9	Pseudolaric acid C	390.47	2	7	2.389	2.32068	122.829	-0.40161	-0.58277	0.51268	0.312614	110.13	5	/
640	MOL008904	-7.9	9H-xanthene-2-carboxylic acid	226.24	1	3	3.139	3.09936	42.263	0.90751	0.44084	0.16041	0.454803	46.53	1	/
641	MOL008998	-7.9	cerevisterol	432.76	3	3	5.261	5.08027	39.5212	0.35077	-0.28807	0.76649	0.215595	60.69	4	/
642	MOL009042	-7.9	Helenalin	262.33	1	4	1.3	4.3398	77.0105	0.06176	-0.22296	0.19049	0.417482	63.6	0	/
643	MOL009090	-7.9	Vexibinol	424.53	4	6	5.563	/	20.4956	0.42375	-0.1946	0.60045	0.332919	107.22	6	/
644	MOL009388	-7.9	dihydrostemoninine	391.56	0	6	3.006	3.13525	68.0143	0.44396	-0.0802	0.7197	0.263035	65.07	2	/
645	MOL009399	-7.9	Maistemonine	415.53	0	7	2.737	/	20.0544	0.17728	-0.14015	0.75189	0.313142	82.14	2	/
646	MOL009495	-7.9	2-hydroxy-1,5-dimethoxy-6-(methoxymethyl)-9,10-anthraquinone	328.34	1	6	2.312	29.9763	95.8517	0.54305	-0.17076	0.37249	0.241731	82.06	4	/
647	MOL009496	-7.9	1,5,7-trihydroxy-6-methoxy-2-methoxymethylanthracenequinone	330.31	3	7	1.794	28.2455	80.423	0.27379	-0.62549	0.37789	0.243966	113.29	3	/
648	MOL009572	-7.9	Chuanbeinone	413.71	1	3	4.228	8.07399	41.0705	0.6121	0.07738	0.70531	0.191889	40.54	0	/
649	MOL009599	-7.9	songbeinone	413.71	1	3	4.228	7.64014	45.3461	0.6263	0.0164	0.70543	0.188532	40.54	0	/
650	MOL009789	-7.9	diosbulbin C	362.41	2	7	0.615	-5.99816	65.8673	-0.30951	-0.52655	0.60226	0.238474	106.2	2	/
651	MOL010069	-7.9	NSC710352	474.8	3	4	4.716	/	27.9859	-0.01741	-0.7512	0.79697	0.251422	77.76	5	/
652	MOL010395	-7.9	4',5,7-trihydroxy-6-methyl-8-methoxy-homoisoflavanone	330.36	3	6	3.106	15.9712	89.6995	0.41967	-0.28728	0.3345	0.319717	96.22	3	/
653	MOL010411	-7.9	4',5,7-trihydroxy-6-methyl-homoisoflavanone	300.33	3	5	3.123	15.1734	82.9354	0.51101	-0.22377	0.27028	0.376737	86.99	2	/
654	MOL010497	-7.9	6-hydroxy-2-(2-phenylethyl)chromone	266.31	1	3	3.647	/	21.9933	1.01099	0.3932	0.21075	0.38706	50.44	3	/
655	MOL010806	-7.9	quinatic acid	456.73	3	4	4.929	/	29.9813	0.05732	-0.66209	0.76848	0.257766	77.76	2	/
656	MOL010864	-7.9	5,7-Dihydroxy-3',4',5'-trimethoxyflavon	344.34	2	7	2.553	16.9212	46.014	0.68108	-0.34953	0.37031	0.235542	98.36	4	/
657	MOL011280	-7.9	lucidenic acid I	474.65	3	7	1.388	/	23.3238	-0.85458	-1.48062	0.80761	0.299678	128.97	5	/
658	MOL011287	-7.9	lucidone A	402.58	2	5	1.094	6.21798	37.2195	-0.1251	-0.46756	0.64247	0.320064	91.67	1	/
659	MOL011730	-7.9	11-hydroxy-sec-o-beta-d-glucosylhamaudol_qt	292.31	3	6	0.876	12.7067	50.2435	-0.26879	-1.23205	0.26931	0.229548	100.13	1	/
660	MOL011743	-7.9	hamaudol	276.31	2	5	1.764	/	21.4575	0.37121	-0.29292	0.23537	0.253023	79.9	0	/
661	MOL011821	-7.9	heliantriol a1	458.8	3	3	5.306	/	21.3221	0.36268	-0.44775	0.74771	0.220746	60.69	1	/
662	MOL012120	-7.9	(1R,5R,6R,7R)-3-allyl-6-(1,3-benzodioxol-5-yl)-1-methoxy-7-methylbicyclo[3.2.1]oct-2-ene-4,8-dione	340.4	0	5	2.576	8.5679	58.7855	0.34739	-0.17812	0.41169	0.353206	61.83	4	/
663	MOL012645	-7.9	dammar-20(22),24-diene-3β,6α,12β-triol	458.8	3	3	5.586	6.27093	31.1121	0.45397	-0.26126	0.77946	0.2362	60.69	3	/
664	MOL012834	-7.9	5-acetyl-α-terthiophene	236.33	0	1	2.944	/	27.308	1.59611	1.3074	0.1281	0.425478	17.07	3	/
665	MOL013073	-7.9	beta-Lapachone	242.29	0	3	2.183	/	27.9062	0.84742	0.69284	0.17893	0.392254	43.37	0	/
666	MOL013143	-7.9	(+)-3,8-dimethyl-5(1-methylethylethylidene)-1,2,3,4,5,6,7,8-octahydroazulene-6-one	218.37	0	1	3.051	4.56575	35.0195	1.32306	1.43701	0.12277	0.235755	17.07	0	/
667	MOL013279	-7.9	5,7,4'-Trimethylapigenin	312.34	0	5	3.087	15.8486	39.8327	1.01138	0.11703	0.29636	0.220804	57.9	4	/
668	MOL000173	-7.8	wogonin	284.28	2	5	2.585	17.7469	30.6846	0.78776	0.03762	0.22942	0.318862	79.9	2	/
669	MOL000178	-7.8	atractylenolide iii	248.35	1	3	2.925	7.33699	31.657	0.75118	0.63802	0.17145	0.315077	46.53	0	/
670	MOL000307	-7.8	aristololactam A IIIa	281.28	3	5	2.05	/	24.5669	0.43045	-0.36653	0.36158	0.333965	80.9	1	/
671	MOL000311	-7.8	futoenone	340.4	0	5	2.011	/	29.5284	0.78753	0.27187	0.58691	0.225438	53.99	2	/
672	MOL000312	-7.8	futokadsurin C	356.45	0	5	4.11	7.99097	61.0872	1.19194	0.77517	0.45106	0.266209	46.15	4	/
673	MOL000392	-7.8	formononetin	268.28	1	4	2.583	17.0369	69.6739	0.78264	0.02378	0.21202	0	59.67	2	/
674	MOL000461	-7.8	3,7-dihydroxy-6-methoxy-dihydroflavonol	302.3	3	6	1.881	15.139	43.7996	-0.059	-0.47865	0.25833	0	96.22	2	/
675	MOL000529	-7.8	Ibogain	310.48	1	2	4.257	8.65018	50.5208	1.58709	1.21865	0.62777	0.147383	28.26	2	/
676	MOL000781	-7.8	PDSP1_000624	325.39	1	5	3.084	5.49062	33.4549	1.01739	0.51492	0.69305	0.238551	51.16	1	/
677	MOL000790	-7.8	Isocorypalmine	341.44	1	5	3.349	2.4716	35.7684	0.85457	0.43072	0.59227	0.213567	51.16	3	/
678	MOL000853	-7.8	alisol B	444.72	2	4	3.763	7.35171	36.7604	0.07233	-0.66949	0.81993	0.258317	70.06	4	/
679	MOL001353	-7.8	GA60	348.43	3	6	0.727	7.89536	93.1687	-0.79473	-1.47704	0.53004	0.330642	104.06	1	/
680	MOL001469	-7.8	methoxychelidonine	383.43	1	7	2.313	7.8588	32.2144	0.67903	-0.3882	0.83682	0.226385	69.62	1	/
681	MOL001697	-7.8	Sinoacutine	325.39	1	5	1.005	4.90369	63.3884	0.72048	0.35756	0.53497	0.247609	59	2	/
682	MOL001699	-7.8	Diphyllin	380.37	1	7	3.334	11.3129	36.2285	0.62492	-0.12703	0.74758	0.267152	83.45	3	/
683	MOL001735	-7.8	Dinatin	300.28	3	6	2.318	16.4406	30.9721	0.4791	-0.48847	0.27025	0.284978	100.13	2	/
684	MOL001756	-7.8	quindoline	218.27	1	1	3.938	11.0589	33.1734	1.50497	0.99077	0.21591	0.331126	28.68	0	/
685	MOL001851	-7.8	3-Phenyl-4-azafluorene	243.32	0	1	4.718	10.4575	32.9026	1.75536	1.31978	0.23474	0.415763	12.89	1	/
686	MOL002086	-7.8	1-[(5R,8R,9S,10S,12R,13S,14S,17S)-12-hydroxy-10,13-dimethyl-2,3,4,5,6,7,8,9,11,12,14,15,16,17-tetradecahydro-1H-cyclopenta[a]phenanthren-17-yl]ethanone	318.55	1	2	3.87	4.10718	33.4742	0.89454	0.67188	0.42108	0.219067	37.3	1	/
687	MOL002514	-7.8	Sexangularetin	316.28	4	7	1.755	15.189	62.8579	0.31432	-0.49719	0.2968	0.322686	120.36	2	/
688	MOL002587	-7.8	Euphorbetin	354.28	4	8	2.418	3.24879	35.8889	-0.32531	-1.26768	0.54422	0.355988	141.34	1	/
689	MOL002644	-7.8	Phellopterin	300.33	0	5	3.636	-1.63679	40.1856	0.98255	0.47705	0.27878	0.242858	61.81	4	/
690	MOL002757	-7.8	7,8-dimethyl-1H-pyrimido[5,6-g]quinoxaline-2,4-dione	242.26	2	6	0.594	-0.717427	45.7509	0.05727	-0.66956	0.18605	0.393131	91.5	0	/
691	MOL002928	-7.8	oroxylin a	284.28	2	5	2.585	17.1549	41.3676	0.76122	0.12657	0.23233	0.292772	79.9	2	/
692	MOL002979	-7.8	3R-Claussequinone	286.3	1	5	1.468	/	22.0455	0.32679	-0.37046	0.24118	0.33622	72.83	2	/
693	MOL002991	-7.8	(6aR,11aR)-3,9-dimethoxy-6a,11a-dihydro-6H-benzofurano[3,2-c]chromene-4,10-diol	316.33	2	6	2.374	7.53501	38.961	0.88499	0.35403	0.48083	0.212664	77.38	2	/
694	MOL003152	-7.8	Gentisin	258.24	2	5	2.413	13.711	64.0619	0.59531	-0.08973	0.21335	0	79.9	1	/
695	MOL003208	-7.8	Celafurine	369.51	2	6	1.394	-7.20712	72.9441	0.64619	-0.15582	0.44062	0.256699	74.58	2	/
696	MOL003308	-7.8	(+)-pinoresinol monomethyl ether-4-D-beta-glucoside_qt	372.45	1	6	2.384	2.8961	61.204	0.69535	0.11815	0.56711	0	66.38	5	/
697	MOL003330	-7.8	(-)-Phillygenin	372.45	1	6	2.384	1.97299	95.0364	0.75214	0.07448	0.56703	0.204445	66.38	5	/
698	MOL003432	-7.8	vomicine	408.54	1	6	1.393	11.3886	47.5631	0.52002	-0.04608	0.64515	0.265059	70.08	0	/
699	MOL003663	-7.8	sophoranol	264.41	1	4	0.668	5.15226	67.3194	0.55891	0.48161	0.2819	0.209397	43.78	0	/
700	MOL003676	-7.8	Sophoramine	244.37	0	3	1.145	6.69375	42.1619	1.42719	1.52771	0.25182	0.222626	25.24	0	/
701	MOL003758	-7.8	Iristectorigenin (9CI)	330.31	3	7	2.032	16.3249	71.5484	0.54941	-0.16087	0.33954	0.227998	109.36	3	/
702	MOL003759	-7.8	Iristectorigenin A	330.31	3	7	2.032	16.819	63.3636	0.54459	-0.12195	0.33929	0.21579	109.36	3	/
703	MOL003767	-7.8	tectorigenin	300.28	3	6	2.048	/	28.4099	0.52049	-0.3722	0.26822	0.282724	100.13	2	/
704	MOL003861	-7.8	Moracin G	308.35	2	4	4.516	6.68567	75.7775	0.98377	0.24144	0.4224	0.320138	62.83	1	/
705	MOL003891	-7.8	pseudoprotodioscin_qt	414.69	2	3	4.523	3.3498	37.9306	0.49743	-0.50308	0.8738	0.211444	49.69	4	/
706	MOL003943	-7.8	Rutalinidine	275.33	2	5	1.885	18.5436	40.8903	0.07625	-0.46115	0.22201	0.351418	71.69	1	/
707	MOL004071	-7.8	Hyndarin	355.47	0	5	3.6	2.41552	73.9367	0.99841	0.62102	0.64304	0	40.16	4	/
708	MOL004112	-7.8	Patuletin	332.28	5	8	1.487	14.3101	53.1141	0.0139	-0.70871	0.33994	0	140.59	2	/
709	MOL004195	-7.8	CORYDALINE	369.5	0	5	3.919	1.7702	65.8355	1.22772	0.89929	0.68089	0.143244	40.16	4	/
710	MOL004202	-7.8	dehydrocavidine	351.43	0	5	3.334	6.04675	38.9933	1.20888	0.62429	0.80769	0.25154	40.16	2	/
711	MOL004204	-7.8	dehydrocorydaline	366.47	0	4	4.132	1.6712	41.9788	1.34772	0.48139	0.68309	0.133152	40.8	4	/
712	MOL004516	-7.8	Timosaponin BII_qt	434.73	3	4	4.118	/	25.254	0.1113	-0.65248	0.86256	0.186197	69.92	4	/
713	MOL004632	-7.8	Pulsatillic acid	470.76	2	4	5.391	/	24.4872	0.11531	-0.47026	0.7688	0.273559	74.6	3	/
714	MOL004878	-7.8	Glycycoumarin	368.41	3	6	4.416	/	23.5619	0.52373	-0.24431	0.44043	0	100.13	4	/
715	MOL004901	-7.8	licorice-saponin K2_qt	470.76	3	4	5.081	/	27.7863	0.04612	-0.6743	0.7461	0	77.76	2	/
716	MOL004990	-7.8	7,2',4'-trihydroxy－5-methoxy-3－arylcoumarin	300.28	3	6	2.56	0.991565	83.7144	0.23536	-0.59042	0.27136	0	100.13	2	/
717	MOL004993	-7.8	8-prenylated eriodictyol	356.4	4	6	3.887	15.7023	53.7948	0.43027	-0.44077	0.40383	0	107.22	3	/
718	MOL005282	-7.8	20(S)-Ginsenoside-Rh1_qt	476.82	4	4	4.62	/	20.127	0.1701	-0.55977	0.77995	0.237643	80.92	4	/
719	MOL005356	-7.8	Girinimbin	263.36	1	1	4.597	8.1679	61.2153	1.72097	1.22221	0.31484	0.326052	25.02	0	/
720	MOL005573	-7.8	Genkwanin	284.28	2	5	2.585	16.1004	37.1304	0.62708	-0.23709	0.23696	0.320143	79.9	2	/
721	MOL005791	-7.8	oxypeucedanin	286.3	0	5	2.004	/	24.9012	0.84736	0.10972	0.30443	0.255278	65.11	3	/
722	MOL005807	-7.8	sen-byakangelicol	386.43	0	7	2.76	-1.45872	58.0043	0.59048	-0.27492	0.61088	0.265065	86.87	6	/
723	MOL005842	-7.8	Pectolinarigenin	314.31	2	6	2.569	16.5571	41.1661	0.70203	-0.08688	0.30368	0	89.13	3	/
724	MOL005857	-7.8	3,3',4-tri-O-methylellagic acid	346.31	1	8	0.795	/	22.8076	0.0708	-0.80971	0.57081	0	104.43	3	/
725	MOL005858	-7.8	3,7,8-Tri-O-methylellagic acid	344.29	1	8	2.236	0.179431	37.5422	0.22126	-0.78071	0.57278	0	108.34	3	/
726	MOL005935	-7.8	N-[6-(9-acridinylamino)hexyl]benzamide	397.56	2	4	5.573	24.0932	41.7033	1.11505	0.12345	0.78071	0	54.02	9	/
727	MOL006078	-7.8	3,5-dihydroxy-2-(4-hydroxyphenyl)chromone	270.25	3	5	2.039	16.6077	44.1387	0.53397	-0.08421	0.21176	0	90.9	1	/
728	MOL006139	-7.8	1,3-dimethoxy-2-carboxyanthraquinone	312.29	1	6	2.38	29.5625	102.894	0.32393	-0.49532	0.33307	0	89.9	3	/
729	MOL006175	-7.8	9-oxo-4-xanthenecarboxylic acid	240.22	1	4	2.569	/	25.9281	0.56255	0.04347	0.18697	0	67.51	1	/
730	MOL006447	-7.8	dehydrodiscretamine	324.38	2	4	3.144	1.62527	71.2935	1.09955	0.04454	0.54087	0.184169	62.8	2	/
731	MOL006474	-7.8	cassiaside_qt	242.24	2	4	2.275	/	27.2289	0.92217	0.53754	0.1853	0.364454	70.67	0	/
732	MOL006547	-7.8	latifoloside D_qt	458.75	3	4	5.113	/	20.9069	0.15678	-0.43347	0.76467	0.252873	77.76	1	/
733	MOL006613	-7.8	kushenin	286.3	2	5	2.39	8.86426	47.6223	0.71377	0.34813	0.38034	0.272668	68.15	1	/
734	MOL006626	-7.8	leachianone,g	356.4	4	6	3.887	15.5334	60.9719	0.32824	-0.36473	0.40307	0.367275	107.22	3	/
735	MOL006838	-7.8	anthocyanin	207.26	0	1	3.574	7.89629	55.3465	1.79608	1.62402	0.11359	0.376739	13.14	1	/
736	MOL006957	-7.8	(3S,6S)-3-(benzyl)-6-(4-hydroxybenzyl)piperazine-2,5-quinone	310.38	3	5	2.146	3.81464	46.8889	0.41366	-0.33334	0.26989	0.426044	78.43	4	/
737	MOL007049	-7.8	4-methylenemiltirone	266.36	0	2	4.332	14.5953	34.3487	1.25003	0.87334	0.22726	0.380992	34.14	1	/
738	MOL007061	-7.8	Methylenetanshinquinone	278.32	0	3	4.259	24.3255	37.0732	1.03341	0.45834	0.36017	0.356675	47.28	0	/
739	MOL007090	-7.8	dan-shexinkum a	296.34	2	4	2.585	/	24.884	0.24225	-0.45012	0.29549	0.399025	74.6	2	/
740	MOL007099	-7.8	dihydroisotanshinoneⅠ	278.32	0	3	3.008	/	20.9127	0.92445	0.19519	0.35909	0.4061	43.37	0	/
741	MOL007153	-7.8	Tanshilactone	264.29	0	3	4.226	/	25.1056	1.26428	0.74817	0.32443	0.395823	43.35	0	/
742	MOL007274	-7.8	Skrofulein	314.31	2	6	2.569	15.8045	30.3543	0.71561	-0.34066	0.29677	0.25654	89.13	3	/
743	MOL007426	-7.8	deoxyartemisinin	266.37	0	4	2.153	4.65883	54.4716	0.65651	0.69233	0.26103	0.288025	44.76	0	/
744	MOL007719	-7.8	Arnebin 7	272.32	2	4	3.496	29.6322	73.8482	0.7421	0.06902	0.17627	0.361709	74.6	3	/
745	MOL007767	-7.8	[(1S,2R,4S,4aR,5R,8aR)-4-acetoxy-1,2-dimethyl-1-[2-(5-oxo-2H-furan-3-yl)ethyl]spiro[decalin-5,2'-oxirane]-4a-yl]methyl (E)-2-methylbut-2-enoate	474.65	0	7	4.254	2.70017	46.2647	0.27979	-0.43129	0.64334	0.283937	91.43	9	/
746	MOL007963	-7.8	1-hydroxy-2,3,5-trimethoxy-xanthone	302.3	1	6	2.648	15.0073	101.062	1.07026	0.3623	0.30201	0.195295	78.13	3	/
747	MOL007967	-7.8	1-hydroxy-2,3,5,7-tetramethoxyxanthone	332.33	1	7	2.631	15.5552	97.5169	0.96277	0.20751	0.37399	0.136398	87.36	4	/
748	MOL008046	-7.8	Demethoxycapillarisin	286.25	3	6	2.828	16.6704	52.3323	0.31413	-0.31413	0.24932	0.357436	100.13	2	/
749	MOL008199	-7.8	α-Dichroine	301.38	2	6	0.692	6.7735	38.3319	0.10714	-0.23904	0.32809	0.306226	76.38	2	/
750	MOL008209	-7.8	Deoxycamptothecine	332.38	0	5	2.482	8.69875	50.015	0.68248	-0.17848	0.77378	0.379638	61.19	1	/
751	MOL008223	-7.8	andrographidine C	460.47	4	10	0.932	16.334	56.8473	-0.60264	-1.42071	0.77334	0.264258	148.05	6	/
752	MOL008463	-7.8	SMR000232338	368.47	1	6	0.976	10.7011	56.7414	0.13442	-0.18831	0.74881	0.304749	67.87	2	/
753	MOL008488	-7.8	yohimbine	354.49	2	4	2.929	9.36883	46.4173	0.46116	-0.02182	0.81097	0.218689	65.56	2	/
754	MOL008633	-7.8	(S)-Cheilanthifoline	325.39	1	5	3.15	5.52544	46.6821	0.89283	0.43576	0.72434	0.229364	51.16	1	/
755	MOL008793	-7.8	izmirine	355.42	2	6	0.582	7.18548	75.9049	0.50656	0.08843	0.69013	0.223998	77.02	1	/
756	MOL009166	-7.8	anonaine	265.33	1	3	2.832	/	25.1409	1.1831	0.76966	0.46952	0.301795	30.49	0	/
757	MOL009259	-7.8	Kudos	391.31	0	3	5.439	4.27452	45.0588	1.31658	0.78632	0.37779	0.491885	35.53	7	/
758	MOL009263	-7.8	saucernetindiol	344.44	2	5	3.807	1.68482	41.8514	0.83255	0.13612	0.32385	0.259992	68.15	4	/
759	MOL009377	-7.8	bisdehydroneotuberostemonine	371.52	0	4	4.371	9.29835	51.1364	0.68075	0.15335	0.74362	0.274554	57.53	2	/
760	MOL009419	-7.8	sessilifoliamide H	421.54	1	8	1.306	6.36342	43.6767	-0.14605	-0.56874	0.68005	0.296056	110.21	2	/
761	MOL009492	-7.8	1,2-dihydroxy-3-methyl-9,10-anthraquinone	254.25	2	4	2.76	/	24.386	0.55763	-0.2549	0.20942	0.432101	74.6	0	/
762	MOL009521	-7.8	3-hydroxy-1,2-dimethoxyanthracenequinone	284.28	1	5	2.508	/	20.2838	0.51943	-0.22867	0.26526	0.337189	72.83	2	/
763	MOL009735	-7.8	N-(p-Hydroxyphenethyl) actinidine	268.41	1	1	4.214	9.49752	62.1599	1.709	1.34938	0.19266	0.277667	24.11	3	/
764	MOL009791	-7.8	diosbulbin E	346.41	1	6	1.316	/	28.3309	0.10286	-0.08961	0.58866	0.280584	85.97	1	/
765	MOL009830	-7.8	EHD	348.38	1	6	1.746	8.06897	61.0366	0.16081	-0.48403	0.80899	0.398262	81.42	1	/
766	MOL009847	-7.8	Pedalitin	316.28	4	7	2.051	14.2831	34.0197	0.38111	-0.47686	0.30699	0.297313	120.36	2	/
767	MOL010164	-7.8	fischeriana B_qt	330.46	1	4	2.465	/	28.7932	0.38032	0.1068	0.58459	0.284798	62.97	1	/
768	MOL010352	-7.8	mukurozisaponin X_qt	472.78	3	4	5.331	/	22.1309	0.03025	-0.74036	0.74326	0.247141	77.76	2	/
769	MOL010582	-7.8	Benzpinacol	366.48	2	2	5.206	/	24.1518	1.17099	0.7125	0.3209	0.390266	40.46	5	/
770	MOL010818	-7.8	(3aS,5R,8aS,9aS)-5,8a-dimethyl-3-methylene-5,6,7,8,9,9a-hexahydro-3aH-benzo[f]benzofuran-2-one	232.35	0	2	3.311	7.93204	53.2856	1.29557	1.42191	0.14774	0.299234	26.3	0	/
771	MOL010913	-7.8	C09495	260.31	0	4	2.495	-3.49172	77.085	0.72306	0.45341	0.24667	0.291391	51.97	0	/
772	MOL011242	-7.8	(5R,10S,13R,14R,17R)-4,4,10,13,14-pentamethyl-17-[(1R,4S,5R)-4,5,6-trihydroxy-1,5-dimethylhexyl]-1,2,5,6,12,15,16,17-octahydrocyclopenta[a]phenanthren-3-one	472.78	3	4	4.679	/	28.9175	-0.00346	-0.73567	0.82113	0.25061	77.76	6	/
773	MOL011270	-7.8	(4R)-4-[(5R,7S,10S,13R,14R,17R)-7-hydroxy-3,11,15-triketo-4,4,10,13,14-pentamethyl-1,2,5,6,7,12,16,17-octahydrocyclopenta[a]phenanthren-17-yl]valeric acid	458.65	2	6	2.478	7.417	30.3424	-0.19608	-0.70862	0.79147	0.315407	108.74	4	/
774	MOL011309	-7.8	methyl (4R)-4-[(5R,7S,10S,13R,14R,15S,17R)-7,15-dihydroxy-4,4,10,13,14-pentamethyl-3,11-dioxo-2,5,6,7,12,15,16,17-octahydro-1H-cyclopenta[a]phenanthren-17-yl]pentanoate	474.7	2	6	2.769	6.6657	30.1912	-0.3606	-1.04206	0.80565	0.255179	100.9	5	/
775	MOL011696	-7.8	11alpha-Methoxysaikosaponin f_qt	460.77	3	4	4.027	/	20.68	0.07676	-0.76739	0.75176	0.188074	69.92	2	/
776	MOL012100	-7.8	5,7-Dimethoxy-4'-hydroxyflavone	298.31	1	5	2.836	/	26.3227	0.81708	-0.01771	0.26304	0.265314	68.9	3	/
777	MOL012225	-7.8	3-[(2S,3R)-2-(4-hydroxy-3-methoxy-phenyl)-3-(hydroxymethyl)-7-methoxy-2,3-dihydrobenzofuran-5-yl]propyl acetate	402.48	2	7	2.852	8.54941	73.0836	0.19057	-0.87949	0.54278	0.21594	94.45	9	/
778	MOL012375	-7.8	Monachosorin A	404.54	2	4	4.764	42.5847	37.2992	-0.04564	-1.36175	0.70701	0.294233	74.6	5	/
779	MOL012753	-7.8	sanggenone F	354.38	3	6	3.085	16.7931	62.4238	0.47927	-0.18382	0.54494	0.351463	96.22	1	/
780	MOL012911	-7.8	Bianfugedine	305.3	0	5	2.861	/	27.2471	0.85209	0.25259	0.6515	0.302982	57.65	1	/
781	MOL013059	-7.8	3,7,3',5'-tetramethoxy-2hydrochroxyflavone	376.39	2	8	2.256	15.1311	53.2599	0.05421	-0.60169	0.42409	0.217162	103.68	5	/
782	MOL013076	-7.8	(8S,9R)-9-hydroxy-8-(2-hydroxypropan-2-yl)-8,9-dihydrofuro[2,3-h]chromen-2-one	262.28	2	5	1.198	3.00421	37.2984	0.10381	-0.18944	0.20048	0.349758	79.9	1	/
783	MOL013110	-7.8	kaurenoic acid	302.5	1	2	4.751	2.1893	59.5155	1.07757	1.11376	0.34281	0.258781	37.3	1	/
784	MOL013171	-7.8	1,6-Dihydroxy-3,7-dimethoxyxanthone	288.27	2	6	2.397	14.7331	89.652	0.60278	-0.03274	0.27353	0.23251	89.13	2	/
785	MOL000230	-7.7	Pinocembrin	270.3	2	4	2.228	16.8519	57.5625	0.38227	-0.31946	0.20199	0.362372	66.76	2	/
786	MOL000242	-7.7	7-O-Methyleriodictyol	302.3	3	6	2.281	14.9873	56.5614	0.4592	-0.21202	0.27022	0.336458	96.22	2	/
787	MOL000243	-7.7	alpinolide peroxide	282.37	1	5	3.354	3.11319	87.6678	0.50831	0.38369	0.18647	0.303266	64.99	1	/
788	MOL000315	-7.7	hancinone	340.4	0	5	2.605	14.609	39.3124	0.74293	0.46014	0.437	0.313538	53.99	4	/
789	MOL000321	-7.7	(2S,3S)-2-(3,4-dimethoxyphenyl)-7-methoxy-3-methyl-2,3-dihydrobenzofuran-5-carbaldehyde	328.39	0	5	3.53	8.32479	42.1541	1.02196	0.62774	0.31849	0.227391	53.99	5	/
790	MOL000380	-7.7	(6aR,11aR)-9,10-dimethoxy-6a,11a-dihydro-6H-benzofurano[3,2-c]chromen-3-ol	300.33	1	5	2.641	8.4937	64.2555	0.93406	0.54651	0.42486	0	57.15	2	/
791	MOL000528	-7.7	voacangine	368.52	1	4	4.043	10.1037	46.7563	0.85162	0.45742	0.78403	0.157894	54.56	4	/
792	MOL000553	-7.7	(-)-Chimonanthine	346.52	2	4	3.183	51.2335	37.9962	1.06173	0.76005	0.65922	0.300251	30.54	1	/
793	MOL000830	-7.7	Alisol B	472.78	2	4	4.642	9.14217	34.4731	0.03737	-0.54267	0.81706	0.266752	70.06	4	/
794	MOL001052	-7.7	mansumbin-13(17)-en- 3,16-dione	328.54	0	2	3.958	4.29117	41.7811	0.77906	0.42202	0.44806	0.302768	34.14	0	/
795	MOL001558	-7.7	sesamin	354.38	0	6	2.237	13.4362	56.5471	0.75096	-0.08256	0.82722	0.313145	55.38	2	/
796	MOL001646	-7.7	2,3-dimethoxy-6-methyanthraquinone	282.31	0	4	3.262	28.9753	34.8586	0.75128	0.17357	0.26255	0.377936	52.6	2	/
797	MOL001721	-7.7	Isaindigodione	326.38	2	6	1.357	7.16541	60.1201	-0.08895	-0.30764	0.41141	0	86.71	1	/
798	MOL001763	-7.7	3-(2-hydroxyphenyl)quinazolin-4-one	238.26	1	4	2.297	4.49275	63.5755	0.72916	0.16945	0.1593	0.419931	55.12	1	/
799	MOL001798	-7.7	neohesperidin_qt	302.3	3	6	2.281	15.9555	71.1689	0.25546	-0.47366	0.27085	0	96.22	2	/
800	MOL001870	-7.7	LUTEOLINIDIN	271.26	4	5	2.505	2.12283	53.6574	0.39586	-0.20674	0.21616	0.3477	94.06	1	/
801	MOL001941	-7.7	Ammidin	270.3	0	4	3.653	-1.35498	34.5486	1.1272	0.91694	0.22355	0.282235	52.58	3	/
802	MOL002281	-7.7	Toralactone	272.27	2	5	2.245	3.54628	46.4644	0.85524	0.36686	0.23965	0.347714	79.9	1	/
803	MOL002431	-7.7	songorine	357.54	2	4	0.895	/	24.4613	0.0273	-0.27296	0.71884	0.260148	60.77	1	/
804	MOL002561	-7.7	(2S,3R)-2,3-dihydroxy-1,3-di(phenyl)propan-1-one	242.29	2	3	2.213	20.3264	43.1867	0.24514	0.0129	0.11062	0.412181	57.53	4	/
805	MOL002681	-7.7	fluoranthene	202.26	0	0	3.945	/	24.7036	1.96656	1.6701	0.18317	0.536659	0	0	/
806	MOL002862	-7.7	pipercide	353.5	1	4	4.782	11.7603	42.7228	1.12941	0.45829	0.43092	0.345011	47.56	9	/
807	MOL002897	-7.7	epiberberine	336.39	0	4	3.447	6.09801	43.0923	1.16601	0.39823	0.7761	0.191577	40.8	2	/
808	MOL002958	-7.7	3'-Hydroxymelanettin	300.28	3	6	2.56	0.894084	30.6902	0.23398	-0.64548	0.27161	0.339784	100.13	2	/
809	MOL002966	-7.7	Dalbergin	268.28	1	4	3.095	2.29753	78.1844	0.83437	0.23309	0.20266	0.322736	59.67	2	/
810	MOL002989	-7.7	4-Hydroxyhomopterocarpin	300.33	1	5	2.641	7.30135	48.4072	1.04044	0.54536	0.4286	0.240845	57.15	2	/
811	MOL003170	-7.7	Gentisein	244.21	3	5	2.162	13.9968	67.5725	0.38182	-0.4409	0.18962	0	90.9	0	/
812	MOL003207	-7.7	Celacinnine	405.59	2	5	2.758	/	28.9841	0.75996	-0.15255	0.59007	0.358675	61.44	3	/
813	MOL003224	-7.7	Tripdiotolnide	360.44	2	6	0.867	4.91434	56.3975	-0.28789	-0.65201	0.66913	0.30649	96.36	1	/
814	MOL003229	-7.7	Triptinin B	314.46	2	3	5.087	1.43576	34.7336	0.83657	0.38481	0.32358	0.306518	57.53	2	/
815	MOL003295	-7.7	(+)-pinoresinol monomethyl ether	372.45	1	6	2.384	3.0241	53.0823	0.6884	0.00021	0.56703	0	66.38	5	/
816	MOL003358	-7.7	Euxanthone	228.21	2	4	2.43	15.5276	92.9822	0.67815	0.14691	0.16338	0	70.67	0	/
817	MOL003542	-7.7	8-Isopentenyl-kaempferol	354.38	4	6	3.628	15.3731	38.0443	0.53297	-0.49034	0.3948	0	111.13	3	/
818	MOL003593	-7.7	2'-Acetylangelicin	228.21	0	4	2.235	17.5005	30.7737	0.54733	0.02264	0.1558	0.28257	60.42	1	/
819	MOL003625	-7.7	Kvannin	226.24	0	3	3.493	3.77467	35.5754	1.16012	0.80298	0.15142	0.32169	43.35	1	/
820	MOL003656	-7.7	Lupiwighteone	338.38	3	5	3.921	15.6297	51.6357	0.67745	-0.23066	0.36739	0.355089	90.9	3	/
821	MOL004017	-7.7	Fordimine	256.38	2	3	1.26	2.95702	55.1138	0.95907	0.75454	0.26183	0.246853	44.89	0	/
822	MOL004034	-7.7	Ammiol	276.26	1	6	1.284	/	26.1722	0.36645	-0.15904	0.22321	0	82.04	3	/
823	MOL004053	-7.7	Isodalbergin	268.28	1	4	3.095	3.62435	35.4544	0.80051	0.197	0.20183	0	59.67	2	/
824	MOL004058	-7.7	Khell	260.26	0	5	2.173	10.8688	33.1925	1.1232	0.60296	0.1939	0	61.81	2	/
825	MOL004196	-7.7	Corydalmine	340.45	1	4	4.677	2.09865	52.5013	1.20926	0.57266	0.58854	0.227829	47.92	3	/
826	MOL004373	-7.7	Anhydroicaritin	368.41	3	6	3.879	15.0118	45.4119	0.72306	0.00641	0.43786	0	100.13	4	/
827	MOL004579	-7.7	dihydrokaempferide	302.3	3	6	2.003	/	23.1026	0.04743	-0.4415	0.2689	0.369848	96.22	2	/
828	MOL004644	-7.7	Sainfuran	286.3	2	5	3.376	8.58074	79.9098	0.8981	0.23234	0.23331	0.219788	72.06	3	/
829	MOL004856	-7.7	Gancaonin A	352.41	2	5	4.172	16.8211	51.0752	0.79655	0.12653	0.40378	0	79.9	4	/
830	MOL004879	-7.7	Glycyrin	382.44	2	6	4.667	1.30968	52.6066	0.58707	-0.12803	0.47466	0	89.13	5	/
831	MOL004891	-7.7	shinpterocarpin	322.38	1	4	3.461	6.50422	80.2953	1.10145	0.68497	0.72746	0.317497	47.92	0	/
832	MOL004911	-7.7	Glabrene	322.38	2	4	3.766	3.62903	46.2669	0.98912	0.04182	0.43902	0	58.92	1	/
833	MOL004913	-7.7	1,3-dihydroxy-9-methoxy-6-benzofurano[3,2-c]chromenone	298.26	2	6	2.994	8.86543	48.1415	0.47616	-0.18646	0.42831	0	93.04	1	/
834	MOL004957	-7.7	HMO	268.28	1	4	2.583	16.5594	38.3654	0.79204	0.25287	0.21067	0	59.67	2	/
835	MOL004980	-7.7	Inflacoumarin A	322.38	2	4	4.7	2.3103	39.7091	0.73262	-0.24488	0.32613	0	70.67	3	/
836	MOL005100	-7.7	5,7-dihydroxy-2-(3-hydroxy-4-methoxyphenyl)chroman-4-one	302.3	3	6	2.281	16.5148	47.7364	0.27541	-0.29925	0.27226	0.31149	96.22	2	/
837	MOL005108	-7.7	isofagaridine	334.37	1	4	3.42	4.78547	38.3372	1.05679	0.1505	0.768	0.27645	51.8	1	/
838	MOL005227	-7.7	casticin	374.37	2	8	2.054	/	27.3621	0.61992	-0.39179	0.43913	0.191226	107.59	5	/
839	MOL005280	-7.7	ginsenoside-Rh1_qt	476.82	4	4	4.62	/	20.127	-0.02179	-0.89565	0.77963	0.239375	80.92	4	/
840	MOL005490	-7.7	4-(4-ethylphenyl)benzoic acid	226.29	1	2	3.895	0.737709	42.0591	1.13967	0.74308	0.10276	0.43316	37.3	3	/
841	MOL005686	-7.7	periplocoside O_qt	474.7	2	6	3.311	6.64886	31.9956	0.10359	-0.67624	0.8774	0.229209	85.22	4	/
842	MOL005789	-7.7	neobyakangelico l	316.33	1	6	2.723	-1.48186	36.1818	0.39944	-0.40091	0.31411	0.230849	82.04	5	/
843	MOL005801	-7.7	9-hydroxy-4-(3-methylbut-2-enoxy)furo[3,2-g]chromen-7-one	286.3	1	5	3.385	/	28.0589	0.8984	0.24888	0.25442	0.286932	72.81	3	/
844	MOL005805	-7.7	pyrene	202.26	0	0	3.945	/	25.0467	1.96538	1.83289	0.19096	0.525614	0	0	/
845	MOL006302	-7.7	2-hydroxy-canthin-6-one	236.24	1	3	3.165	/	24.1741	0.76311	0.03784	0.2499	0.333221	54.6	0	/
846	MOL006304	-7.7	4-hydroxy-canthin-6-one	236.24	1	3	2.33	9.65673	35.1099	0.83028	0.30866	0.24978	0.328242	54.6	0	/
847	MOL006422	-7.7	thalifendine	322.36	1	4	3.196	5.99219	44.4109	1.11853	0.21444	0.72588	0.216319	51.8	1	/
848	MOL006469	-7.7	Morkit	208.22	0	2	2.808	33.5342	56.1009	0.86317	0.28865	0.13758	0.488636	34.14	0	/
849	MOL007036	-7.7	5,6-dihydroxy-7-isopropyl-1,1-dimethyl-2,3-dihydrophenanthren-4-one	298.41	2	3	4.377	14.9053	33.7653	1.18653	0.80305	0.28585	0.292505	57.53	1	/
850	MOL007070	-7.7	(6S,7R)-6,7-dihydroxy-1,6-dimethyl-8,9-dihydro-7H-naphtho[8,7-g]benzofuran-10,11-dione	312.34	2	5	2.339	22.5408	41.3105	-0.05953	-0.67759	0.453	0.322855	87.74	0	/
851	MOL007085	-7.7	Salvilenone	292.4	0	2	4.258	20.8086	30.3837	1.46267	1.07468	0.37639	0.347103	26.3	1	/
852	MOL007093	-7.7	dan-shexinkum d	336.41	1	4	2.832	30.0013	38.883	0.67117	-0.149	0.55453	0.350059	63.6	1	/
853	MOL007124	-7.7	neocryptotanshinone ii	270.35	1	3	3.612	26.9848	39.463	0.75868	0.16289	0.23157	0.321817	54.37	0	/
854	MOL007266	-7.7	C10328	335.44	1	6	1.805	/	23.3636	0.15979	0.04745	0.39506	0.239438	76.07	0	/
855	MOL007295	-7.7	2-(4-methoxyphenyl)-7-methyl-chromone	266.31	0	3	3.606	/	28.7402	1.15841	0.45694	0.20383	0.363127	39.44	2	/
856	MOL007374	-7.7	5-[[5-(4-methoxyphenyl)-2-furyl]methylene]barbituric acid	312.3	2	7	2.053	2.5873	43.444	0.09037	-0.69522	0.30018	0.293692	105.16	3	/
857	MOL007879	-7.7	Tetramethoxyluteolin	342.37	0	6	3.071	15.4516	43.6848	0.95957	0.09495	0.37009	0.174872	67.13	5	/
858	MOL007912	-7.7	1-(3,7-dihydroxy-2,8-dimethyl-9,10-dihydrophenanthren-4-yl)ethanone	282.36	2	3	4.127	12.2831	44.7229	0.82738	0.30518	0.25957	0.378494	57.53	1	/
859	MOL008040	-7.7	Eupalitin	330.31	3	7	2.006	14.2521	46.1073	0.61707	-0.17432	0.32797	0.252606	109.36	3	/
860	MOL008217	-7.7	Paniculogenin	448.71	3	5	3.007	5.1517	47.6607	-0.20276	-1.01706	0.75157	0.196212	79.15	0	/
861	MOL008475	-7.7	Mitraphyllic acid	354.44	2	6	0.725	10.4021	31.7022	0.02051	-0.16644	0.69783	0.306519	78.87	1	/
862	MOL008481	-7.7	(1'R,3S,4a'S,5a'S,10a'R)-1'-methyl-2-oxo-1',4a',5',5a',7',8',10',10a'-octahydrospiro[indoline-3,6'-pyrano[3,4-f]indolizine]-4'-carboxylic acid	354.44	2	6	0.725	10.3839	105.216	-0.11359	-0.46403	0.69783	0.305233	78.87	1	/
863	MOL008763	-7.7	3α,24-dihydroxyolean-12-en-28-oicacid	472.78	3	4	5.331	/	24.9931	0.15105	-0.58874	0.74371	0.228863	77.76	2	/
864	MOL008923	-7.7	3-Methylanthralin	240.27	3	3	3.331	/	25.4583	1.24403	0.88472	0.18195	0.409445	60.69	0	/
865	MOL009055	-7.7	hirsutin_qt	345.35	3	7	2.151	1.40179	49.815	0.61869	0.02076	0.37152	0.212117	101.52	4	/
866	MOL009137	-7.7	(R)-(6-methoxy-4-quinolyl)-[(2R,4R,5S)-5-vinylquinuclidin-2-yl]methanol	324.46	1	4	2.734	3.83619	55.8766	0.62421	0.20705	0.40102	0.248265	45.59	4	/
867	MOL009422	-7.7	sessilifoline B	277.45	0	3	2.8	9.95069	58.8071	1.22551	1.28377	0.29424	0.229069	29.54	1	/
868	MOL009577	-7.7	Aklavinon	412.42	4	8	1.598	/	20.2516	-0.64655	-1.27056	0.779	0.329428	141.36	3	/
869	MOL009766	-7.7	zhonghualiaoine 1	458.75	2	4	3.571	5.2545	34.7192	0.30761	-0.38271	0.77592	0.206333	70.06	4	/
870	MOL009773	-7.7	7-hydroxy-2-(4-hydroxyphenyl)-3,5-dimethoxy-chromone	314.31	2	6	2.087	/	22.762	0.60252	-0.18199	0.29187	0.307752	89.13	3	/
871	MOL009800	-7.7	kryptogenin	430.69	2	4	3.514	6.35448	35.114	-0.33885	-1.32844	0.8075	0.273337	74.6	6	/
872	MOL010107	-7.7	Sapindoside B_qt	472.78	3	4	5.331	/	25.4361	0.14235	-0.45805	0.74307	0.234946	77.76	2	/
873	MOL010183	-7.7	pingbeininoside_qt	445.76	3	4	3.834	/	25.7775	-0.01314	-1.02563	0.86544	0.233527	63.93	2	/
874	MOL010371	-7.7	Siraitic acid A	472.73	2	5	4.411	11.0872	41.5203	-0.02483	-0.78416	0.84621	0.261462	83.83	5	/
875	MOL010498	-7.7	6-Hmpec	296.34	1	4	3.63	/	25.9108	0.85795	0.03213	0.28191	0.321872	59.67	4	/
876	MOL010499	-7.7	6-methoxy-2-(2-phenylethyl)chromone	280.34	0	3	3.898	/	20.8699	1.19787	0.60052	0.2376	0.330976	39.44	4	/
877	MOL010546	-7.7	ST069309	285.32	1	5	2.688	/	24.0171	0.64862	0.18245	0.37849	0.279041	70.75	1	/
878	MOL010907	-7.7	Norboldine	313.38	3	5	2.497	0.895476	40.9176	0.75029	0.01949	0.46464	0.229574	70.95	2	/
879	MOL010921	-7.7	estrone	270.4	1	2	3.773	3.49885	53.5612	1.00991	0.82694	0.31854	0.298877	37.3	0	/
880	MOL011271	-7.7	lucidenic acid B	474.65	3	7	1.933	/	23.7909	-0.82165	-1.46922	0.79078	0.31894	128.97	4	/
881	MOL011272	-7.7	(4R)-4-[(3S,5R,7S,10S,12S,13R,14R,17R)-3,7,12-trihydroxy-11,15-diketo-4,4,10,13,14-pentamethyl-2,3,5,6,7,12,16,17-octahydro-1H-cyclopenta[a]phenanthren-17-yl]valeric acid	476.67	4	7	1.972	/	20.6329	-0.88934	-1.26051	0.7885	0.301962	132.13	4	/
882	MOL011600	-7.7	METHYLPHENANTHRENE	192.27	0	0	4.133	3.03764	30.4979	1.94042	1.83315	0.11455	0.490944	0	0	/
883	MOL011740	-7.7	divaricatol	334.35	2	7	1.255	13.4099	31.6526	-0.12842	-1.08815	0.38004	0.244888	106.2	3	/
884	MOL011793	-7.7	kakkatin	286.3	3	5	1.919	1.66969	55.2497	0.35709	-0.47161	0.23768	0.299268	79.15	2	/
885	MOL011822	-7.7	heliantriol b2	458.8	3	3	5.211	/	24.1774	0.26968	-0.51265	0.76728	0.246653	60.69	2	/
886	MOL012052	-7.7	Tuberosine A	343.41	3	6	2.843	4.53239	102.667	0.6922	-0.02776	0.3383	0.282961	88.02	7	/
887	MOL012068	-7.7	cimiside e_qt	470.76	2	4	4.551	/	23.3728	0.59146	0.21322	0.43398	0.267355	58.92	1	/
888	MOL012112	-7.7	36150-23-9	370.43	0	6	2.436	8.60679	34.7336	0.7923	-0.04345	0.7275	0.223517	55.38	4	/
889	MOL012137	-7.7	magnolone	388.45	2	7	1.67	9.90239	50.5568	0.2631	-0.71494	0.55174	0.227356	86.61	6	/
890	MOL012188	-7.7	[(E)-3-(4-hydroxy-3-methoxyphenyl)prop-2-enyl] (E)-3-phenylprop-2-enoate	310.37	1	4	3.921	4.77449	78.8769	0.94687	0.05939	0.26656	0.387564	55.76	7	/
891	MOL012927	-7.7	6-METHYL-2-PHENYLQUINOLINE	219.3	0	1	4.449	5.70765	34.7216	1.66521	1.49289	0.1305	0.432808	12.89	1	/
892	MOL013177	-7.7	[(6R,7S)-8,8-dimethyl-7-(3-methylbut-2-enoyloxy)-2-oxo-6,7-dihydropyrano[5,6-g]chromen-6-yl] 3-methylbut-2-enoate	426.5	0	7	5.049	0.335699	48.7293	0.29124	-0.39306	0.67586	0.358719	92.04	6	/
893	MOL013198	-7.7	Tephrosin	410.45	1	7	2.967	/	27.8035	0.24223	-0.21201	0.87747	0.253417	83.45	2	/
894	MOL000001	-7.6	anthocyanidin	251.22	2	4	1.51	1.83078	45.5974	-3.14159	-3.14159	0.18968	0.319078	74.82	1	/
895	MOL000516	-7.6	bornyl cinnamate	284.43	0	2	4.487	/	21.5273	1.41043	1.24944	0.21255	0.348448	26.3	4	/
896	MOL000627	-7.6	Stepholidine	327.41	2	5	3.098	1.5373	33.1063	0.82907	0.29426	0.54083	0.223199	62.16	2	/
897	MOL000988	-7.6	4,17(20)-(cis)-pregnadiene-3,16-dione	326.52	0	2	4.198	4.29601	51.4174	0.89052	0.56157	0.47826	0.281216	34.14	0	/
898	MOL001004	-7.6	pelargonidin	271.26	4	5	1.933	0.479802	37.9883	0.31311	-0.33321	0.21204	0.378264	94.06	1	/
899	MOL001033	-7.6	diayangambin	446.54	0	8	2.602	3.01501	63.8396	0.85326	0.06789	0.80918	0.107986	73.84	8	/
900	MOL001143	-7.6	(20S)12β,16β- trihydroxydammar-24-ene-3β-O-β-glucopyranoside_qt	476.82	4	4	4.558	/	20.1781	0.27603	-0.41483	0.78379	0.230095	80.92	4	/
901	MOL001175	-7.6	Guggulsterone	312.49	0	2	3.752	3.40765	42.4492	0.81312	0.33148	0.43548	0.307261	34.14	0	/
902	MOL001552	-7.6	OIN	289.41	1	4	1.721	4.4695	45.9706	0.43143	0.09193	0.19317	0.314723	49.77	5	/
903	MOL001779	-7.6	Sinoacutine	327.41	1	5	1.561	0.772623	49.1123	0.70461	0.39164	0.46144	0.239613	59	2	/
904	MOL001925	-7.6	paeoniflorin_qt	318.35	2	6	0.464	8.81056	68.1758	-0.3376	-0.72612	0.39507	0.387784	85.22	4	/
905	MOL001951	-7.6	Bergaptin	338.43	0	4	5.479	2.05801	41.7302	1.11666	0.69952	0.42065	0.279018	52.58	6	/
906	MOL002087	-7.6	delta4,16-Androstadien-3-one	270.45	0	1	3.991	4.19609	37.6288	1.36115	1.48567	0.30611	0.27554	17.07	0	/
907	MOL002346	-7.6	Betaine	341.29	1	7	2.897	/	24.801	0.36288	-0.34759	0.55439	0.0540725	110.81	3	/
908	MOL002614	-7.6	Flavidin	240.27	2	3	3.152	-6.09947	30.0975	0.93584	0.20395	0.25775	0.354229	49.69	0	/
909	MOL002655	-7.6	Amurensin_qt	372.4	5	7	2.527	/	26.3694	-0.13027	-1.13085	0.43601	0.343062	131.36	4	/
910	MOL002914	-7.6	Eriodyctiol (flavanone)	288.27	4	6	2.03	15.8763	41.3504	0.04932	-0.66394	0.2436	0.389315	107.22	1	/
911	MOL002975	-7.6	butin	272.27	3	5	2.298	16.8027	69.9391	0.30095	-0.40286	0.2124	0.399661	86.99	1	/
912	MOL003155	-7.6	pranferin	318.4	0	5	2.407	1.19854	52.1435	0.73111	0.31124	0.28408	0	57.9	3	/
913	MOL003222	-7.6	Salazinic acid	402.33	4	10	1.348	20.7699	36.3413	-1.20445	-1.81176	0.76274	0.418358	167.64	2	/
914	MOL003626	-7.6	Ostruthin	298.41	1	3	5.316	4.09152	30.6457	1.19945	0.78974	0.23234	0.306969	50.44	5	/
915	MOL003674	-7.6	wistariasapogenol A	472.78	3	4	3.981	/	28.2124	-0.14423	-0.95015	0.73827	0.232492	77.76	2	/
916	MOL003749	-7.6	belamcandin	358.37	1	7	2.534	/	20.102	0.94117	0.27995	0.40912	0.163282	87.36	5	/
917	MOL003906	-7.6	K-STROPHANTHOSIDE_qt	404.55	3	6	1.339	6.00747	30.7971	-0.61917	-1.37429	0.77587	0.272398	104.06	2	/
918	MOL003908	-7.6	Cynotoxin	404.55	3	6	1.339	6.71535	99.9425	-0.75685	-1.4196	0.7759	0.29028	104.06	2	/
919	MOL004068	-7.6	rosenonolactone	316.48	0	3	3.375	6.54874	79.8381	0.71651	0.43137	0.37112	0	43.37	1	/
920	MOL004135	-7.6	2,3,4,7-tetramethoxyxanthone	316.33	0	6	2.899	/	29.2449	0.92589	0.1193	0.33404	0.206443	67.13	4	/
921	MOL004218	-7.6	31098-60-9	399.48	1	7	2.78	/	24.7207	0.32512	-0.00071	0.89206	0.156951	69.62	4	/
922	MOL004305	-7.6	Zedoalactone A	266.37	2	4	1.259	3.69333	111.427	-0.01314	-0.54524	0.18825	0.322242	66.76	0	/
923	MOL004326	-7.6	4-Epi-curcumenol	234.37	1	2	3.268	9.07538	89.382	1.06155	1.16436	0.13407	0.274178	29.46	0	/
924	MOL004427	-7.6	Icariside A7	462.49	5	10	1.158	2.8422	31.9051	-0.64535	-1.55808	0.85568	0	147.3	6	/
925	MOL004497	-7.6	Hippeastrine	315.35	1	6	1.174	8.09197	51.65	0.02105	-0.49315	0.61953	0.316883	68.23	0	/
926	MOL004653	-7.6	(+)-Anomalin	426.5	0	7	5.049	1.02946	46.0553	0.46261	-0.00416	0.6566	0.3574	92.04	6	/
927	MOL004778	-7.6	[(1R,2R)-2,3-dihydroxy-1-(7-methoxy-2-oxochromen-6-yl)-3-methylbutyl] (Z)-2-methylbut-2-enoate	376.44	2	7	2.765	1.76509	46.0331	0.00303	-0.41367	0.3419	0.286268	106.2	7	/
928	MOL004885	-7.6	licoisoflavanone	354.38	3	6	2.968	15.6733	52.4662	0.39184	-0.22336	0.54488	0	96.22	1	/
929	MOL004910	-7.6	Glabranin	324.4	2	4	4.422	16.2426	52.8957	0.97224	0.30943	0.31208	0	66.76	3	/
930	MOL004945	-7.6	(2S)-7-hydroxy-2-(4-hydroxyphenyl)-8-(3-methylbut-2-enyl)chroman-4-one	324.4	2	4	4.422	17.9472	36.5654	0.72269	-0.04432	0.32291	0	66.76	3	/
931	MOL005097	-7.6	5-[(1S,3aS,4R,6aS)-1-(1,3-benzodioxol-5-yl)-1,3,3a,4,6,6a-hexahydrofuro[4,3-c]furan-4-yl]-2-methoxyphenol	356.4	1	6	2.185	8.60719	36.7257	0.6169	-0.16024	0.66975	0.256305	66.38	3	/
932	MOL005229	-7.6	Artemetin	388.4	1	8	2.305	15.0092	49.5507	0.81283	-0.08506	0.4787	0.153171	96.59	6	/
933	MOL005340	-7.6	(3S,5R,6S,8R,9R,10R,12R,13R,14R,17S)-17-[(2R)-2-hydroxy-6-methylhept-5-en-2-yl]-4,4,8,10,14-pentamethyl-2,3,5,6,7,9,11,12,13,15,16,17-dodecahydro-1H-cyclopenta[a]phenanthrene-3,6,12-triol	476.82	4	4	4.62	/	20.127	0.20804	-0.43253	0.77985	0.240696	80.92	4	/
934	MOL005692	-7.6	NERIDIENONE A	326.47	1	3	1.995	4.1158	30.9578	0.49144	-0.0275	0.48203	0.338712	54.37	1	/
935	MOL005761	-7.6	3-(p-hydroxybenzyl)-4-methoxy-9,10-dihydrophenanthrene	348.42	3	4	5.105	3.32242	37.9778	0.79906	-0.07875	0.54738	0	69.92	3	/
936	MOL005766	-7.6	3,7-dihydroxy-2,4-dimethoxyphenanthrene-3-O-glucoside	428.52	5	7	1.99	2.87772	31.4572	-0.57014	-1.29071	0.78318	0	119.61	5	/
937	MOL005910	-7.6	Retusin	358.37	1	7	2.321	/	25.4454	0.78515	0.04811	0.40252	0.215114	87.36	5	/
938	MOL005921	-7.6	quercetin 7-O-β-D-glucoside	300.28	5	6	2.174	14.5661	49.5747	0.1321	-0.71579	0.27127	0.386737	118.22	1	/
939	MOL006115	-7.6	kaempferol-3-O-α-L-rhamnosyl(1→2)-β-D-glucoside_qt	284.28	4	5	2.442	14.9326	62.8709	0.29025	-0.51396	0.23701	0	97.99	1	/
940	MOL006308	-7.6	66762-19-4	236.24	1	3	2.626	/	24.9167	0.96584	0.34999	0.25101	0.378963	54.6	0	/
941	MOL006314	-7.6	Canthin-6-one	220.24	0	2	2.893	/	28.0996	1.09846	0.63015	0.2164	0.335608	34.37	0	/
942	MOL006395	-7.6	hydroxyl-palmatine	424.56	1	5	4.774	/	23.0839	1.33691	0.15333	0.8662	0.206551	61.03	8	/
943	MOL006565	-7.6	AIDS211310	248.41	0	3	1.418	6.15368	68.6768	1.14983	1.37575	0.24936	0.173407	23.55	0	/
944	MOL006569	-7.6	(-)-14beta-hydroxymatrine	264.41	1	4	0.737	3.08606	37.258	0.77024	0.767	0.28667	0.21087	43.78	0	/
945	MOL006887	-7.6	cynanoside,d_qt	344.44	2	5	1.852	-5.33245	47.3467	0.06232	-0.66383	0.49013	0.208386	79.9	1	/
946	MOL007018	-7.6	9-ethyl-neo-paeoniaflorin A_qt	334.4	1	6	1.478	2.08456	64.4199	-0.0144	-0.32278	0.29598	0.349075	82.06	6	/
947	MOL007050	-7.6	2-(4-hydroxy-3-methoxyphenyl)-5-(3-hydroxypropyl)-7-methoxy-3-benzofurancarboxaldehyde	356.4	2	6	3.575	7.89116	62.7841	0.34892	-0.73075	0.39628	0.236929	89.13	7	/
948	MOL007054	-7.6	(4bS,8aS,10S)-10-hydroxy-2-isopropyl-4b,8,8-trimethyl-5,6,7,8a,9,10-hexahydrophenanthrene-3,4-dione	316.48	1	3	3.603	/	26.2458	0.40775	-0.06097	0.30689	0.307709	54.37	1	/
949	MOL007091	-7.6	dan-shexinkum b	280.34	1	3	3.744	/	21.6706	0.83096	0.18235	0.25955	0.421194	54.37	1	/
950	MOL007141	-7.6	salvianolic acid g	340.3	4	7	2.201	2.40264	45.5649	-0.14033	-0.9708	0.60602	0.454985	128.2	1	/
951	MOL007313	-7.6	Xanthanoic acid	226.24	1	3	2.694	3.06545	48.0729	0.73245	0.58883	0.15614	0.451442	46.53	1	/
952	MOL007506	-7.6	protopanoxadiol	446.79	3	3	5.583	/	21.1407	0.41926	-0.28863	0.78312	0.240751	60.69	4	/
953	MOL007731	-7.6	arnebinol	244.36	1	2	4.497	7.11022	56.6631	1.36448	1.22633	0.1409	0.315499	29.46	0	/
954	MOL007895	-7.6	2,8-dihydroxy-1,7-dimethyl-6-ethenyl-10,11-dihydrodibenz[b,f]-oxepin	282.36	2	3	4.98	1.06136	58.9468	1.11491	0.40522	0.26951	0.34219	49.69	1	/
955	MOL007897	-7.6	1,7-dimethyl-5-vinyl-9,10-dihydrophenanthrene-2,6-diol	266.36	2	2	4.938	/	29.1971	1.43492	0.7949	0.22931	0.358783	40.46	1	/
956	MOL007900	-7.6	1,7-dimethyl-9,10-dihydrophenanthrene-2,6-diol	240.32	2	2	4.387	-0.930046	39.9577	1.34203	0.76969	0.17979	0.376507	40.46	0	/
957	MOL007991	-7.6	2-methoxy-9,10-dihydrophenanthrene-4,5-diol	242.29	2	3	3.398	-0.81013	44.9676	1.09942	0.61379	0.18129	0.312799	49.69	1	/
958	MOL008043	-7.6	capillarisin	316.28	3	7	2.811	16.0934	57.5559	0.48952	-0.40054	0.31388	0.279851	109.36	3	/
959	MOL008187	-7.6	isofebrifugine	301.38	2	6	0.692	5.89961	48.782	-0.06441	-0.38579	0.3282	0.315041	76.38	2	/
960	MOL008188	-7.6	Japonine	295.36	0	4	2.8	17.8284	44.1073	1.24704	0.75948	0.24567	0.291858	40.46	3	/
961	MOL008189	-7.6	Kokusagine	243.23	0	5	2.131	1.22704	70.2182	0.98964	0.80425	0.23852	0.239661	53.72	1	/
962	MOL008234	-7.6	andrographolide-19-β-D-glucoside_qt	350.5	3	5	1.922	2.34703	53.4404	-0.29915	-0.94322	0.34578	0.251164	86.99	3	/
963	MOL008239	-7.6	Quercetin tetramethyl(3',4',5,7) ether	358.37	1	7	2.508	14.6114	31.5711	0.89575	0.35912	0.40584	0.165455	87.36	5	/
964	MOL008396	-7.6	Coelogin	300.33	2	5	3.119	/	21.676	0.83864	0.10691	0.41533	0.235606	68.15	2	/
965	MOL008467	-7.6	Rhynchophylline A	352.47	1	5	0.711	9.97043	68.6784	0.23579	-0.15095	0.69036	0.306356	58.64	1	/
966	MOL008838	-7.6	methyl (4R)-4-[(3R,5S,7S,8R,9S,10S,12S,13R,14S,17R)-3,7,12-trihydroxy-10,13-dimethyl-2,3,4,5,6,7,8,9,11,12,14,15,16,17-tetradecahydro-1H-cyclopenta[a]phenanthren-17-yl]pentanoate	422.67	3	5	3.138	6.73291	32.3177	-0.43448	-1.06907	0.76385	0.234403	86.99	5	/
967	MOL008925	-7.6	(3aR,4S,6R,6aR,9aR,9bR)-4,6-dihydroxy-6,9-dimethyl-3-methylene-4,5,6a,7,9a,9b-hexahydro-3aH-azuleno[5,4-d]furan-2-one	264.35	2	4	0.853	2.42304	40.0756	-0.0329	-0.65894	0.18647	0.31942	66.76	0	/
968	MOL009363	-7.6	tuberostemonine C	375.56	0	5	3.604	11.1678	55.3401	0.67517	0.45332	0.73904	0.265887	55.84	2	/
969	MOL009755	-7.6	2-Acridinecarboxylic acid	223.24	1	3	2.958	3.10677	72.8585	0.72187	0.12648	0.16024	0.473933	50.19	1	/
970	MOL009792	-7.6	Diosbulbin F	376.44	1	7	0.776	/	22.3697	-0.31476	-0.868	0.55297	0.248214	103.04	3	/
971	MOL009793	-7.6	diosbulbin G	346.41	1	6	1.316	/	27.5296	-0.13323	-0.7018	0.62194	0.269357	85.97	1	/
972	MOL009807	-7.6	CHD	408.64	4	5	2.887	/	22.1682	-0.7037	-1.05646	0.72155	0.270436	97.99	4	/
973	MOL010013	-7.6	7beta-(3-ethyl-cis-crotonoyloxy)-14-hydroxy-notonipetranone	378.56	2	5	3.468	10.6846	75.8193	-0.03695	-0.09535	0.32989	0.30922	83.83	6	/
974	MOL010166	-7.6	Jolkinolide B	330.46	0	4	3.221	3.73864	72.7394	0.73513	0.57156	0.65583	0.317444	51.36	0	/
975	MOL010245	-7.6	flavone	222.25	0	2	3.137	/	25.8768	1.33565	1.07855	0.13396	0.455688	30.21	1	/
976	MOL010408	-7.6	polygosides E_qt	412.67	2	3	4.366	5.69607	38.7302	0.18234	-0.69419	0.78259	0.247122	57.53	6	/
977	MOL010828	-7.6	cynaropicrin	346.41	2	6	1.595	1.38042	67.5041	-0.10407	-0.82926	0.3803	0.343122	93.06	3	/
978	MOL010857	-7.6	Sterigmato-cystin	324.3	1	6	2.2	18.3402	57.1623	0.7929	-0.09339	0.6798	0.24953	78.13	1	/
979	MOL011041	-7.6	16-Propoxystrychnine	392.54	0	5	1.778	/	28.0453	0.76224	0.49554	0.43206	0.242978	42.01	3	/
980	MOL011067	-7.6	LACTONE	228.26	0	3	3.282	/	20.7133	1.12675	0.89069	0.15037	0.244745	43.35	0	/
981	MOL011157	-7.6	epoxyganoderiol B	454.76	1	3	5.446	5.1433	42.299	0.5407	-0.35637	0.83384	0.254412	49.83	5	/
982	MOL011164	-7.6	ergosta-7,22-dien-3β,5α,6α-triol	430.74	3	3	5.146	6.19232	31.4275	0.1727	-0.43425	0.77223	0.24552	60.69	4	/
983	MOL011487	-7.6	Datuarmeteloside B_qt	470.66	2	6	3.181	6.84508	62.0597	0.02546	-0.44162	0.75234	0.258621	96.36	3	/
984	MOL011525	-7.6	Norhyoscyamine	275.38	2	4	1.185	4.09913	60.3434	0.36419	0.14131	0.16703	0.298739	58.56	5	/
985	MOL011739	-7.6	divaricataester,b	346.41	1	6	2.562	/	26.0982	0.54754	-0.10517	0.39215	0.272039	78.13	5	/
986	MOL011912	-7.6	(2R,4aS,10aR)-7-isopropyl-2,4a-dimethyl-1-methylene-4,9,10,10a-tetrahydro-3H-phenanthren-2-ol	284.48	1	1	4.947	-2.17394	48.6094	1.3636	1.14295	0.25123	0.290448	20.23	1	/
987	MOL011969	-7.6	Demethylfuropinnarin	270.3	1	4	3.402	-0.798501	41.3095	0.88333	0.6689	0.21342	0.265589	63.58	2	/
988	MOL012053	-7.6	cimicifugic acid	372.4	3	7	2.372	7.39275	83.0233	-0.10568	-1.24873	0.44544	0.319265	105.45	6	/
989	MOL012085	-7.6	1-METHYLPHENANTHRENE	192.27	0	0	4.133	/	22.3419	1.93628	1.83129	0.11479	0.493161	0	0	/
990	MOL012136	-7.6	5-[(2S,3S,4R,5R)-5-(3,4-dimethoxyphenyl)-3,4-dimethyl-2-tetrahydrofuranyl]-1,3-benzodioxole	356.45	0	5	4.11	7.76633	60.1146	1.01877	0.47733	0.45308	0.259187	46.15	4	/
991	MOL012216	-7.6	norlobelanine	321.45	1	3	3.767	35.3249	64.0796	0.69624	0.32689	0.29764	0.376725	46.17	6	/
992	MOL012664	-7.6	ginsenoside-F3_qt	476.82	4	4	4.62	/	20.127	0.01879	-0.63399	0.78248	0.237233	80.92	4	/
993	MOL012755	-7.6	sanggenone H	354.38	3	6	3.085	18.9244	37.5042	0.41789	-0.28214	0.53495	0.352681	96.22	1	/
994	MOL012836	-7.6	5-hydroxy-α-terthiophene	238.3	1	2	2.958	6.79634	35.259	1.20566	0.99145	0.13232	0.450872	37.3	3	/
995	MOL012871	-7.6	2-(4-Methylphenyl)indolizine	207.29	0	0	4.228	/	26.5375	1.95877	1.73342	0.10836	0.265725	4.41	1	/
996	MOL012881	-7.6	5-Methyl-2-phenylindole	207.29	1	0	4.42	9.56285	83.2147	1.86041	1.56695	0.108	0.333069	15.79	1	/
997	MOL012940	-7.6	Spiradine A	311.46	1	3	1.236	15.7056	113.525	0.29246	0.13551	0.60736	0.272079	40.54	0	/
998	MOL013091	-7.6	Lomatin	246.28	1	4	2.03	/	23.3598	0.48168	0.10797	0.18382	0.330527	59.67	0	/
999	MOL013281	-7.6	6,8-Dihydroxy-7-methoxyxanthone	258.24	2	5	2.413	16.3565	35.8261	0.67799	0.09924	0.21218	0.334222	79.9	1	/
1000	MOL013286	-7.6	Fallacinol	300.28	3	6	1.653	/	20.5537	-0.23764	-0.9704	0.30391	0.335024	104.06	2	/
1001	MOL000313	-7.5	Galgravin	372.5	0	5	4.309	1.45364	57.1189	1.13022	0.47846	0.39361	0.18678	46.15	6	/
1002	MOL000460	-7.5	(Z)-1-(2,4-dihydroxyphenyl)-3-(3,4-dihydroxyphenyl)prop-2-en-1-one	272.27	4	5	2.632	19.8824	83.7799	0.09695	-0.4604	0.17383	0	97.99	3	/
1003	MOL000467	-7.5	Castanin	298.31	1	5	2.567	/	23.5407	0.76673	-0.1018	0.26878	0	68.9	3	/
1004	MOL000691	-7.5	maristeminol	322.54	3	3	2.543	4.85165	30.6422	0.151	-0.09784	0.37886	0.209808	60.69	0	/
1005	MOL000990	-7.5	guggulsterol-II	418.73	3	3	4.929	/	20.7386	0.39602	-0.36471	0.7438	0.209785	60.69	5	/
1006	MOL001062	-7.5	15α-hydroxymansumbinone	328.59	0	1	5.157	4.73142	37.5068	1.40755	1.44594	0.43728	0.274967	17.07	0	/
1007	MOL001063	-7.5	28-acetoxy-15α-hydroxymansumbinone	402.63	1	4	3.893	7.84885	41.8543	0.30537	-0.291	0.6701	0.264	63.6	4	/
1008	MOL001192	-7.5	caryophyllene alcohol	220.44	0	0	4.784	10.0723	38.0601	1.78351	2.07622	0.12685	0.20748	0	0	/
1009	MOL001421	-7.5	preleoheterin	334.5	1	4	1.87	2.97869	85.9726	0.46134	0.29405	0.33044	0.235717	55.76	0	/
1010	MOL001422	-7.5	iso-preleoheterin	334.5	1	4	1.999	3.07588	66.2888	0.44318	0.35925	0.33032	0.23287	55.76	0	/
1011	MOL001467	-7.5	Luteanin	341.44	1	5	3.284	1.30065	55.6263	0.9403	0.70374	0.55326	0.17117	51.16	3	/
1012	MOL001531	-7.5	dl-Nuciferine	295.41	0	3	3.567	/	29.2611	1.34247	1.02539	0.40475	0.230969	21.7	2	/
1013	MOL001803	-7.5	Sinensetin	372.4	0	7	3.055	15.5226	50.5568	1.11821	0.03749	0.44634	0.13038	76.36	6	/
1014	MOL001876	-7.5	6-Methoxyflavone	252.28	0	3	3.12	19.546	34.5605	1.10596	0.49418	0.17796	0.377325	39.44	2	/
1015	MOL002135	-7.5	Myricanone	356.45	2	5	4.1	4.38677	40.5976	0.67377	-0.07932	0.51262	0.23635	75.99	2	/
1016	MOL002717	-7.5	qt_carthamone	286.25	3	6	0.697	3.63856	51.0258	-0.31077	-0.91732	0.20055	0.470252	111.9	3	/
1017	MOL002997	-7.5	3-(2-hydroxy-3,4-dimethoxyphenyl)-2H-chromen-7-ol	300.33	2	5	2.946	3.41189	86.1787	0.95539	0.13205	0.26655	0.279008	68.15	3	/
1018	MOL003196	-7.5	Tryptophenolide	312.44	1	3	4.605	4.42467	48.4965	1.1062	0.69374	0.44419	0.293746	46.53	1	/
1019	MOL003225	-7.5	Hypodiolide A	318.5	1	3	3.249	0.056737	76.129	0.65005	0.27512	0.4937	0.252815	46.53	0	/
1020	MOL003248	-7.5	Triptonoterpene	300.48	1	2	4.837	-0.791851	48.5691	1.22249	0.96485	0.28309	0.281574	37.3	1	/
1021	MOL003404	-7.5	wedelolactone	314.26	3	7	2.727	9.61287	49.6021	0.32412	-0.44725	0.47879	0.285792	113.27	1	/
1022	MOL003427	-7.5	2-Hydroxymethylanthraquinone	238.25	1	3	2.204	/	21.0703	0.07199	-0.5902	0.183	0.429834	54.37	1	/
1023	MOL003588	-7.5	Prangenidin	270.3	1	4	3.793	-2.39254	36.3145	0.91295	0.49871	0.21938	0.294679	63.58	2	/
1024	MOL003608	-7.5	O-Acetylcolumbianetin	288.32	0	5	2.409	3.71424	60.0371	0.78279	0.34124	0.25651	0.288515	65.74	3	/
1025	MOL003609	-7.5	(8S)-8-(2-hydroxypropan-2-yl)-8,9-dihydrofuro[2,3-h]chromen-2-one	246.28	1	4	2.03	3.00008	32.1137	0.4625	-0.01306	0.17424	0.341943	59.67	1	/
1026	MOL003621	-7.5	meranzin hydrate	278.33	2	5	1.672	2.26655	43.6144	-0.02814	-0.32881	0.17077	0.293519	79.9	4	/
1027	MOL003879	-7.5	4-Prenylresveratrol	296.39	3	3	4.871	6.17392	40.5387	0.89576	0.22588	0.20818	0.385403	60.69	4	/
1028	MOL004093	-7.5	Azaleatin	316.28	4	7	1.755	14.6498	54.2788	0.27641	-0.60736	0.30393	0	120.36	2	/
1029	MOL004177	-7.5	15alpha-Hydroxy-ent-kaur-16-en-19-oic acid	318.5	2	3	3.784	2.29218	58.7273	0.44269	0.10385	0.38365	0.289426	57.53	1	/
1030	MOL004185	-7.5	Siegesmethyletheric acid	334.55	1	3	4.197	1.45551	60.7156	0.77257	0.56152	0.43321	0.179097	46.53	3	/
1031	MOL004193	-7.5	Clarkeanidine	327.41	2	5	3.098	2.74243	86.6503	0.86477	0.4161	0.53556	0.213726	62.16	2	/
1032	MOL004233	-7.5	ST057701	341.44	1	5	3.284	-0.337177	31.8743	1.19611	0.61571	0.55913	0.184516	51.16	3	/
1033	MOL004241	-7.5	curcolactone	266.37	2	4	1.451	5.76723	51.5098	-0.01825	-0.56523	0.19615	0.304805	66.76	0	/
1034	MOL004243	-7.5	Curcolone	246.33	1	3	2.578	13.1789	38.1812	0.69823	0.30325	0.17116	0.24816	50.44	0	/
1035	MOL004270	-7.5	Furanogermenone	232.35	0	2	3.529	-1.52974	51.5893	1.29144	1.35701	0.11267	0.248234	30.21	0	/
1036	MOL004310	-7.5	Zedoarol	246.33	1	3	2.638	11.6279	106.236	0.85886	0.86101	0.16423	0.250787	50.44	0	/
1037	MOL004540	-7.5	Anemarsaponin C_qt	416.71	2	3	4.975	3.98388	35.4993	0.42981	-0.46344	0.86988	0.201531	49.69	4	/
1038	MOL004580	-7.5	cis-Dihydroquercetin	304.27	5	7	1.485	14.5135	66.437	-0.3396	-1.10503	0.27344	0.395924	127.45	1	/
1039	MOL004805	-7.5	(2S)-2-[4-hydroxy-3-(3-methylbut-2-enyl)phenyl]-8,8-dimethyl-2,3-dihydropyrano[2,3-f]chromen-4-one	390.51	1	4	5.477	14.8241	31.787	1.00126	0.25398	0.72403	0.346676	55.76	3	/
1040	MOL004976	-7.5	Daidzein dimethyl ether	282.31	0	4	2.834	/	24.2851	0.98005	0.16845	0.23865	0	48.67	3	/
1041	MOL005255	-7.5	gibberellin glucoside III_qt	346.41	4	6	0.699	/	23.4693	-0.87158	-1.37925	0.44866	0.365657	115.06	2	/
1042	MOL005266	-7.5	AGROCLAVIN	238.36	1	1	3.123	-1.13569	47.7068	1.52406	1.56214	0.23719	0.220831	19.03	0	/
1043	MOL005284	-7.5	(3S,5R,6S,8R,9R,10R,12R,13R,14R,17S)-17-[(2S)-2-hydroxy-6-methylhept-5-en-2-yl]-4,4,8,10,14-pentamethyl-2,3,5,6,7,9,11,12,13,15,16,17-dodecahydro-1H-cyclopenta[a]phenanthrene-3,6,12-triol	476.82	4	4	4.62	/	20.127	0.00744	-0.82469	0.77961	0.247273	80.92	4	/
1044	MOL005305	-7.5	Nepetin	316.28	4	7	2.051	/	26.7504	0.37211	-0.78359	0.30835	0.272305	120.36	2	/
1045	MOL005318	-7.5	Dianthramine	289.26	5	7	2.054	5.14436	40.4464	-0.22511	-0.97409	0.19676	0.423925	127.09	4	/
1046	MOL005465	-7.5	AIDS180907	394.45	3	6	4.806	14.8632	45.3284	0.73263	-0.00015	0.77301	0.269997	100.13	2	/
1047	MOL005531	-7.5	Telocinobufagin	402.58	3	5	2.109	5.14642	69.9939	-0.12318	-0.84745	0.79297	0.264291	90.9	1	/
1048	MOL005625	-7.5	cynapanoside C_qt	376.49	2	6	0.805	5.23894	42.1716	-0.3426	-1.07912	0.83282	0.241776	85.22	0	/
1049	MOL005631	-7.5	cynatratoside B_qt	360.49	1	5	1.772	5.67871	55.3681	0.10391	-0.57119	0.80285	0.247711	64.99	0	/
1050	MOL005652	-7.5	Glycoside K_qt	318.55	2	2	3.811	2.74925	31.9088	0.78958	0.42243	0.43095	0.211101	40.46	1	/
1051	MOL005811	-7.5	Hepta-3	432.46	0	9	2.54	/	23.9051	1.05315	0.13582	0.58111	0.103622	94.82	8	/
1052	MOL005918	-7.5	phenanthrone	293.34	0	3	4.272	15.9768	38.6999	1.04863	0.44754	0.33239	0.0715984	62.89	1	/
1053	MOL006081	-7.5	amaranthin_qt	388.36	5	10	1.033	43.1092	76.9875	-1.5578	-2.06803	0.52097	0	167.96	5	/
1054	MOL006144	-7.5	1,4-dihydroxy-6-methyl-9,10-anthraquinone	254.25	2	4	2.76	/	25.0611	0.62112	-0.16511	0.20925	0	74.6	0	/
1055	MOL006315	-7.5	Dehydrocrebanine	337.4	0	5	3.619	/	20.0858	1.33619	0.73737	0.74771	0.21695	40.16	2	/
1056	MOL006340	-7.5	Aurin	290.33	2	3	3.562	/	27.1719	0.72066	-0.18973	0.20096	0.491741	57.53	2	/
1057	MOL006417	-7.5	(2R,3R,8R)-3,5-dihydroxy-2-(4-hydroxyphenyl)-8-isopropenyl-2,3,8,9-tetrahydrofuro[2,3-h]chromen-4-one	354.38	3	6	3.17	18.3763	83.3105	0.27205	-0.34213	0.52246	0.364004	96.22	2	/
1058	MOL006419	-7.5	(13aS)-2,3,10-trimethoxy-6,8,13,13a-tetrahydro-5H-isoquinolino[2,1-b]isoquinolin-9-ol	341.44	1	5	3.349	2.20961	72.6474	1.08748	0.52939	0.59173	0.167323	51.16	3	/
1059	MOL006436	-7.5	Okanin	288.27	5	6	2.365	17.6248	98.8143	0.14664	-0.75915	0.2017	0.421395	118.22	3	/
1060	MOL006443	-7.5	stepharanine	324.38	2	4	3.144	1.75253	77.7947	0.96552	0.00089	0.54281	0.210314	62.8	2	/
1061	MOL006444	-7.5	S-trans-N-methyltetrahydrocolumbamine	356.48	1	4	3.438	/	20.5499	0.94819	0.37677	0.62329	0.161223	47.92	3	/
1062	MOL006448	-7.5	isocolumbin	358.42	1	6	1.849	-11.0929	90.9955	0.06416	-0.22192	0.59559	0.312839	85.97	1	/
1063	MOL006563	-7.5	(+)-9alpha-hydroxymatrine	264.41	1	4	0.451	4.54573	32.045	0.61088	0.15093	0.28641	0.191903	43.78	0	/
1064	MOL006871	-7.5	cynanchoside c2_qt	474.7	3	6	3.056	7.23898	94.676	-0.08348	-0.7808	0.78863	0.296061	104.06	5	/
1065	MOL007069	-7.5	przewaquinone c	296.34	1	4	3.306	23.6978	55.7417	0.41987	-0.296	0.40408	0.317448	67.51	0	/
1066	MOL007094	-7.5	danshenspiroketallactone	282.36	0	3	3.237	15.1899	50.4313	0.87607	0.50639	0.3067	0.338856	35.53	0	/
1067	MOL007118	-7.5	microstegiol	298.46	1	2	4.745	4.51553	39.6123	1.05371	0.99257	0.27734	0.329443	37.3	1	/
1068	MOL007130	-7.5	prolithospermic acid	314.31	4	6	2.771	8.81505	64.371	0.09914	-0.74745	0.31017	0.423572	107.22	3	/
1069	MOL007140	-7.5	(Z)-3-[2-[(E)-2-(3,4-dihydroxyphenyl)vinyl]-3,4-dihydroxy-phenyl]acrylic acid	314.31	5	6	2.819	4.31143	88.536	-0.08596	-0.76746	0.25869	0.427789	118.22	4	/
1070	MOL007390	-7.5	annulide	232.35	0	2	3.546	1.0093	52.9505	1.26344	1.31781	0.15055	0.341112	26.3	0	/
1071	MOL007429	-7.5	qinghaosu v	250.37	1	3	2.593	2.29743	47.9866	0.60401	0.58918	0.17394	0.302297	46.53	0	/
1072	MOL007743	-7.5	ZINC00391893	270.3	1	4	2.816	16.6919	41.9218	0.89224	0.40364	0.201	0.349878	55.76	2	/
1073	MOL007880	-7.5	3,5,7,3′,5′ pentahydroxy flavonol	290.29	5	6	1.661	1.84008	63.637	-0.08093	-0.79055	0.24028	0.359204	110.38	1	/
1074	MOL007907	-7.5	3,7-dihydroxy-2,8-dimethyl-9,10-dihydrophenanthrene-4-carbaldehyde	268.33	2	3	4.146	-1.16889	40.493	0.91828	0.35685	0.23384	0.360275	57.53	1	/
1075	MOL007939	-7.5	diosbulbin B	344.39	0	6	1.224	-5.40141	43.011	0.37551	0.46436	0.70221	0.240159	74.97	1	/
1076	MOL008041	-7.5	Eupatolitin	346.31	4	8	1.738	14.3052	42.5491	0.15679	-0.50082	0.36988	0.288062	129.59	3	/
1077	MOL008210	-7.5	Deoxyelephantopin	344.39	0	6	2.939	5.33613	105.32	0.26008	0.03512	0.39644	0.405092	78.9	3	/
1078	MOL008375	-7.5	(1R)-2,3,4,9-tetrahydro-1H-$b-carboline-1-carboxylic acid	216.26	3	3	1.726	9.95149	52.8981	0.60863	0.51037	0.13141	0.281468	65.12	1	/
1079	MOL008400	-7.5	glycitein	284.28	2	5	2.316	16.3203	50.4789	0.56176	-0.28745	0.23826	0.301433	79.9	2	/
1080	MOL008421	-7.5	Cis-dihydro quercetin	302.3	4	6	2.493	14.3561	47.7309	0.21842	-0.64065	0.26823	0.396964	107.22	1	/
1081	MOL008484	-7.5	vincoside lactam_qt	352.47	2	5	1.665	22.9381	50.8089	0.49992	-0.15594	0.81677	0.283571	61.8	1	/
1082	MOL008628	-7.5	4'-Methyl-N-methylcoclaurine	297.43	0	3	3.879	4.33626	53.4331	1.2556	0.87183	0.2603	0.26117	21.7	4	/
1083	MOL008647	-7.5	Moupinamide	313.38	3	5	2.859	3.71229	86.7122	0.54599	-0.50741	0.26454	0.328474	78.79	6	/
1084	MOL008792	-7.5	11-Hydroxynoracronycine	323.37	2	5	3.413	14.3353	54.2425	0.70262	0.16584	0.51133	0.346713	71.69	0	/
1085	MOL008839	-7.5	Methyl desoxycholate	406.67	2	4	4.308	7.60662	34.6346	0.25239	-0.3157	0.72997	0.197607	66.76	5	/
1086	MOL008842	-7.5	chenodeoxycholic acid	392.64	3	4	3.989	/	27.1675	-0.21192	-0.94284	0.68787	0.257229	77.76	4	/
1087	MOL009173	-7.5	1,4-Di(p-tolyl)-trans-2-buten-1,4-dione	264.34	0	2	4.56	30.5567	39.8997	1.01341	0.38929	0.15498	0.471697	34.14	4	/
1088	MOL009362	-7.5	4'-methylpinosylvin	226.29	2	2	3.768	6.08513	58.9183	1.27449	0.85201	0.10376	0.402564	40.46	2	/
1089	MOL009424	-7.5	sessilistemonamine B	391.56	1	6	2.856	3.14948	40.6397	0.29042	-0.29262	0.73383	0.278507	76.07	2	/
1090	MOL009428	-7.5	stemoenonine	417.5	1	8	2.233	/	21.3796	-0.26166	-0.94795	0.78401	0.326795	102.37	2	/
1091	MOL009760	-7.5	sibiricoside A_qt	432.71	2	4	3.878	5.4356	35.2582	0.15842	-0.75239	0.86193	0.218834	58.92	4	/
1092	MOL009989	-7.5	Gypinoside LXVII_qt	476.82	4	4	4.901	/	20.1846	-0.14013	-0.84148	0.79161	0.247617	80.92	5	/
1093	MOL009992	-7.5	Gypsogenin	470.76	2	4	5.588	/	26.7726	0.22361	-0.34102	0.74585	0.25995	74.6	2	/
1094	MOL009999	-7.5	12-Methoxy-6,8,11,13-abietatraen-11-ol	314.51	1	2	5.518	/	28.8536	1.549	1.46259	0.30552	0.243308	29.46	2	/
1095	MOL010023	-7.5	senkirkine	365.47	1	7	1.694	5.70642	56.1565	0.33566	0.19064	0.40601	0.265391	93.14	0	/
1096	MOL010165	-7.5	Jolkinolide A	314.46	0	3	3.556	4.75371	74.4183	0.90719	0.67324	0.52735	0.311918	42.74	0	/
1097	MOL010246	-7.5	Flavonol	238.25	1	3	2.573	19.4876	47.9104	1.02427	0.77097	0.1558	0.446876	50.44	1	/
1098	MOL010458	-7.5	celereoin	262.28	2	5	1.763	/	26.1873	0.10537	-0.49471	0.20127	0.294148	79.9	1	/
1099	MOL010465	-7.5	[(2S,3R,4R,5R,6S)-2-[(1S)-1-[2-[(1S,4aS,8aS)-5,5,8a-trimethyl-2-methylene-decalin-1-yl]ethyl]-1-methyl-prop-2-enoxy]-4,5-dihydroxy-6-methyl-tetrahydropyran-3-yl] acetate	478.74	2	6	4.811	4.6463	36.9624	0.03334	-0.48692	0.68026	0.28005	85.22	8	/
1100	MOL010493	-7.5	Flindersiachromone	250.31	0	2	3.914	/	20.361	1.37876	0.95654	0.18068	0.427363	30.21	3	/
1101	MOL010500	-7.5	6-methoxy-2-[2-(3-methoxyphenyl)ethyl]chromone	310.37	0	4	3.881	/	27.8202	1.05461	0.3329	0.31467	0.278295	48.67	5	/
1102	MOL010824	-7.5	2-[(2R,4aR,8aS)-4a-methyl-8-methylene-decalin-2-yl]acrylic acid	234.37	1	2	3.925	0.759119	30.8333	1.01702	1.02581	0.11082	0.306878	37.3	2	/
1103	MOL010831	-7.5	Ermanthin	230.33	0	2	3.228	2.50007	61.5489	1.28388	1.43264	0.14075	0.36687	26.3	0	/
1104	MOL010838	-7.5	3-Epizaluzanin C	246.33	1	3	2.18	-0.335902	48.9655	0.54252	0.12251	0.16459	0.354072	46.53	0	/
1105	MOL011243	-7.5	ganodermatriol	456.78	3	3	5.494	7.05555	30.4614	0.1101	-0.96743	0.82283	0.228267	60.69	6	/
1106	MOL011470	-7.5	12-Deoxywithastramonolide	472.68	2	6	3.204	6.34228	109.971	-0.01707	-0.4845	0.75096	0.237877	96.36	3	/
1107	MOL011490	-7.5	Datumetelin	468.69	0	5	3.639	4.88305	56.0402	0.51999	0.11437	0.68264	0.252934	61.83	3	/
1108	MOL011703	-7.5	2β-hydroxyl-2,3-dihydrogen-6-O-angeloplenolin	364.48	1	6	2.2	3.14342	39.3604	-0.24124	-0.65908	0.39809	0.347949	89.9	3	/
1109	MOL012050	-7.5	cimicifugadine_qt	469.73	4	5	3.189	/	21.1861	-0.37888	-1.19205	0.63498	0.271433	93.81	2	/
1110	MOL012134	-7.5	lariciresinol	370.48	0	5	2.95	/	27.7089	0.74252	0.41495	0.49337	0.26698	53.99	4	/
1111	MOL012266	-7.5	rivularin	344.34	2	7	2.553	16.2475	37.9402	0.64576	-0.12959	0.3663	0.211936	98.36	4	/
1112	MOL012584	-7.5	Eriobofuran	244.26	1	4	3.033	9.94169	31.4116	1.18811	0.95801	0.17345	0.240963	51.83	2	/
1113	MOL012986	-7.5	Jujubasaponin V_qt	472.78	2	4	4.651	9.50715	36.9896	0.37663	-0.50901	0.63448	0.251584	58.92	2	/
1114	MOL013017	-7.5	Ivalin	248.35	1	3	2.128	9.01881	42.7977	0.49075	0.35303	0.17121	0.351813	46.53	0	/
1115	MOL013101	-7.5	rutarin_qt	262.28	2	5	1.763	3.11213	70.1003	0.19847	-0.28315	0.2009	0.323664	79.9	1	/
1116	MOL013129	-7.5	(2R,3R)-2-(3,5-dihydroxyphenyl)-3,5,7-trihydroxychroman-4-one	304.27	5	7	1.485	15.1401	63.1728	-0.34301	-0.91989	0.27209	0.393719	127.45	1	/
1117	MOL013187	-7.5	Cubebin	356.4	1	6	3.194	12.402	57.1281	0.47253	-0.41449	0.63988	0.313795	66.38	4	/
1118	MOL013193	-7.5	hemiariensin	400.46	1	7	3.276	20.2557	51.134	0.39023	-0.06249	0.55473	0.284561	83.45	9	/
1119	MOL013277	-7.5	Isosinensetin	372.4	0	7	3.055	15.8446	51.1517	1.15535	0.02595	0.44149	0.13659	76.36	6	/
1120	MOL013307	-7.5	Gossypetin-7-methylether	332.28	5	8	1.487	/	26.0262	0.13329	-0.74976	0.33645	0.304533	140.59	2	/
1121	MOL000310	-7.4	Denudatin B	356.45	0	5	2.804	7.71269	61.4724	0.9047	0.3478	0.37838	0.238788	53.99	6	/
1122	MOL000322	-7.4	Kadsurenone	356.45	0	5	2.804	9.15619	54.723	0.81874	0.51544	0.37829	0.236478	53.99	6	/
1123	MOL000612	-7.4	(-)-alpha-cedrene	204.39	0	0	4.123	4.82374	55.561	1.80954	2.16397	0.10498	0.241767	0	0	/
1124	MOL000792	-7.4	Fagarine I	369.45	0	6	3.153	/	25.5288	0.86243	0.42738	0.72303	0.241969	57.23	2	/
1125	MOL000794	-7.4	menisperine	356.48	1	4	1.929	/	26.1668	1.17937	0.62134	0.59087	0	47.92	3	/
1126	MOL000977	-7.4	furanogermacra-1E,10(15)-dien-6-one	230.33	0	2	3.499	11.8673	34.9293	1.36645	1.3924	0.11388	0.265919	30.21	0	/
1127	MOL001031	-7.4	epimansumbinol	316.58	1	1	4.944	4.70758	61.8059	1.3575	1.31028	0.39824	0.252332	20.23	0	/
1128	MOL001068	-7.4	3β,16β,20(R)-trihydroxydammar-24-ene	460.82	3	3	5.533	/	29.6859	0.48653	-0.20213	0.77681	0.227368	60.69	4	/
1129	MOL001182	-7.4	1,3-furanoeudesma-diene	228.36	0	1	3.817	2.46435	36.4645	1.75347	1.80197	0.14988	0.255674	13.14	0	/
1130	MOL001328	-7.4	2,3-didehydro GA70	330.41	2	5	1.161	7.61675	63.2936	-0.27087	-0.83704	0.49632	0.35525	83.83	1	/
1131	MOL001339	-7.4	GA119	332.43	2	5	1.808	8.35446	76.3642	-0.12049	-0.4771	0.49382	0.319041	83.83	1	/
1132	MOL001344	-7.4	GA122-isolactone	330.41	2	5	1.335	7.39603	88.111	-0.18439	-0.64709	0.5371	0.319363	83.83	1	/
1133	MOL001352	-7.4	GA54	348.43	3	6	0.583	10.1893	64.2066	-0.4989	-0.6363	0.5349	0.309393	104.06	1	/
1134	MOL001454	-7.4	berberine	336.39	0	4	3.447	6.56594	36.8612	1.24179	0.56718	0.77665	0.191337	40.8	2	/
1135	MOL001530	-7.4	n-methylasimilobine	281.38	1	3	3.316	/	24.8639	1.1948	0.94019	0.36419	0.262641	32.7	1	/
1136	MOL001708	-7.4	picropodophyllone	412.42	0	8	2.494	24.1701	49.6147	0.24191	-0.40217	0.8584	0.252066	89.52	4	/
1137	MOL001789	-7.4	isoliquiritigenin	256.27	3	4	2.9	17.664	85.3218	0.43959	-0.40612	0.14805	0.463126	77.76	3	/
1138	MOL001820	-7.4	(E)-3-(3,5-dimethoxy-4-hydroxyb-enzylidene)-2-indolinone	299.35	2	5	1.677	6.48953	65.1748	0.27748	-0.17266	0.24505	0.282228	67.79	4	/
1139	MOL001959	-7.4	3-O-alpha-L-Arabinopyranosyl-3 beta,23-dihydroxy-lup-20(29)-en-28-oic acid_qt	472.78	3	4	5.431	/	26.2078	0.18019	-0.4881	0.76605	0.247489	77.76	3	/
1140	MOL002005	-7.4	Hinokinin	354.38	0	6	3.571	15.2965	56.5002	0.81984	0.20751	0.64279	0.346885	63.22	4	/
1141	MOL002039	-7.4	Isopimaric acid	302.5	1	2	4.882	1.17413	36.1976	1.12099	1.12178	0.28077	0.315028	37.3	2	/
1142	MOL002056	-7.4	(E)-3-[(2S,3R)-2-(4-hydroxy-3-methoxy-phenyl)-7-methoxy-3-methylol-2,3-dihydrobenzofuran-5-yl]acrolein	356.4	2	6	2.419	8.02549	54.7381	0.22496	-0.89284	0.39918	0.299304	85.22	6	/
1143	MOL002641	-7.4	Phellavin_qt	374.42	5	7	2.508	15.8129	35.86	-0.40551	-1.32242	0.44228	0.326794	127.45	4	/
1144	MOL002907	-7.4	Corchoroside A_qt	404.55	3	6	1.339	6.68222	104.954	-0.911	-1.31348	0.77599	0.287463	104.06	2	/
1145	MOL002911	-7.4	2,6,2',4'-tetrahydroxy-6'-methoxychaleone	302.3	4	6	2.616	21.8901	69.0399	-0.07223	-0.32196	0.21994	0.344802	107.22	4	/
1146	MOL002940	-7.4	(3R)-3-(2,3-dihydroxy-4-methoxyphenyl)-7-hydroxychroman-4-one	302.3	3	6	2.164	15.6448	52.0607	0.19741	-0.25891	0.27252	0.343571	96.22	2	/
1147	MOL002953	-7.4	2-(2-hydroxy-4-methoxyphenyl)-6-benzofuranol	256.27	2	4	3.392	9.93367	62.6239	0.93504	0.16082	0.17864	0.276503	62.83	2	/
1148	MOL003434	-7.4	4-Hydroxy-3-methoxystrychnine	380.48	2	6	1.009	/	20.9262	0.12371	-0.6454	0.79121	0.203943	73.24	2	/
1149	MOL003617	-7.4	isogosferol	286.3	1	5	2.74	-1.55915	30.0725	0.40468	-0.14739	0.2547	0.303111	72.81	4	/
1150	MOL003627	-7.4	sophocarpine	246.39	0	3	1.394	5.53502	64.2643	0.99031	0.99692	0.25078	0.260445	23.55	0	/
1151	MOL004172	-7.4	(1R)-1-[(2S,4aR,4bS,7R,8aS)-7-hydroxy-2,4b,8,8-tetramethyl-4,4a,5,6,7,8a,9,10-octahydro-3H-phenanthren-2-yl]ethane-1,2-diol	322.54	3	3	2.995	0.568407	46.7014	0.17464	-0.30882	0.31312	0.211552	60.69	2	/
1152	MOL004232	-7.4	tetrahydroprotopapaverine	329.43	2	5	3.344	2.60109	57.2836	0.78897	0.3155	0.33248	0.259006	62.16	4	/
1153	MOL004304	-7.4	zederone	246.33	0	3	2.962	11.6642	40.5976	0.85275	0.89378	0.16857	0.296732	42.74	0	/
1154	MOL004835	-7.4	Glypallichalcone	284.33	1	4	3.402	17.0139	61.5971	0.76307	0.22993	0.18993	0	55.76	5	/
1155	MOL004836	-7.4	echinatin	270.3	2	4	3.151	19.5606	66.584	0.38086	-0.18165	0.16689	0	66.76	4	/
1156	MOL004841	-7.4	Licochalcone B	286.3	3	5	2.883	17.018	76.7574	0.46786	-0.46034	0.1935	0	86.99	4	/
1157	MOL004855	-7.4	Licoricone	382.44	2	6	4.156	16.369	63.5785	0.53458	-0.14145	0.4712	0	89.13	5	/
1158	MOL004978	-7.4	2-[(3R)-8,8-dimethyl-3,4-dihydro-2H-pyrano[6,5-f]chromen-3-yl]-5-methoxyphenol	338.43	1	4	4.2	-0.132376	36.2143	1.12015	0.61041	0.52122	0	47.92	2	/
1159	MOL004988	-7.4	Kanzonol F	420.54	1	5	5.302	9.97581	32.4683	1.1751	0.56134	0.89364	0.284873	57.15	3	/
1160	MOL005003	-7.4	Licoagrocarpin	338.43	1	4	4.514	9.44571	58.8139	1.2273	0.60553	0.58498	0.271009	47.92	3	/
1161	MOL005230	-7.4	lathyrol	334.5	3	4	2.282	3.38896	50.7621	0.23292	-0.04596	0.34299	0.275876	77.76	0	/
1162	MOL005236	-7.4	gibberellin	346.41	3	6	0.417	9.46105	81.5868	-0.79994	-1.23011	0.5327	0.377423	104.06	1	/
1163	MOL005261	-7.4	LYSERGOL	254.36	2	2	1.902	0.486088	48.1083	1.06738	0.55179	0.27321	0.196952	39.26	1	/
1164	MOL005384	-7.4	suchilactone	368.41	0	6	3.731	9.03455	57.5188	0.82023	0.27669	0.55573	0.281291	63.22	5	/
1165	MOL005485	-7.4	3-dibenzofuransulfonic acid	248.27	1	4	2.297	2.10023	74.4235	0.6079	0.05826	0.15506	0.418459	75.89	1	/
1166	MOL005530	-7.4	Hydroxygenkwanin	300.28	3	6	2.318	15.2156	36.467	0.52371	-0.44376	0.27206	0.311291	100.13	2	/
1167	MOL005633	-7.4	7-Methoxy-aromadendrin	314.31	3	6	1.76	/	29.4056	-0.16296	-0.86844	0.2952	0.428015	104.06	2	/
1168	MOL005666	-7.4	Periplocoside M_qt	474.7	2	6	3.311	7.25837	31.9956	0.05556	-0.69397	0.87759	0.223813	85.22	4	/
1169	MOL006153	-7.4	2'-hydroxymollugin	302.35	2	5	2.456	-1.15204	40.4977	0.46841	0.10291	0.28745	0	75.99	2	/
1170	MOL006300	-7.4	1-hydroxy-canthin-6-one	236.24	1	3	2.626	/	25.105	0.74874	-0.04888	0.24986	0.329784	54.6	0	/
1171	MOL006385	-7.4	Amurensine	325.39	1	5	2.918	3.41287	49.5074	1.08194	0.58774	0.68649	0.262267	51.16	1	/
1172	MOL006471	-7.4	aurantio-obtusin,6-o-beta-d-glucoside_qt	332.33	3	7	0.77	/	24.1707	0.22853	-0.46046	0.36802	0.248815	113.29	2	/
1173	MOL006620	-7.4	kushenol J_qt	286.3	2	5	2.271	15.775	50.8616	0.24172	-0.27027	0.23654	0.36699	75.99	2	/
1174	MOL006623	-7.4	kushenol,t	442.55	5	7	4.462	17.4679	51.2814	-0.04639	-0.95395	0.64125	0.350284	127.45	7	/
1175	MOL006633	-7.4	DIMETHYLALLYLUMBELLIFERONE, 0-	230.28	0	3	3.349	/	22.5523	1.17357	0.76143	0.11543	0.334583	39.44	3	/
1176	MOL006649	-7.4	sophranol	264.41	1	4	0.668	4.93641	55.4166	0.59561	0.67871	0.28192	0.190065	43.78	0	/
1177	MOL006657	-7.4	isobetanidin	388.36	5	10	1.033	42.7712	59.731	-1.47774	-2.09992	0.52091	0.462217	167.96	5	/
1178	MOL006745	-7.4	ginsenoside- Re_qt	476.82	4	4	4.62	/	20.127	0.27223	-0.44905	0.78488	0.222896	80.92	4	/
1179	MOL007071	-7.4	przewaquinone f	312.34	2	5	2.065	22.4488	40.3079	-0.08941	-0.90018	0.45925	0.294333	87.74	1	/
1180	MOL007098	-7.4	deoxyneocryptotanshinone	298.41	1	3	4.32	27.1654	49.4003	0.84911	0.239	0.28555	0.299789	54.37	1	/
1181	MOL007126	-7.4	przewalskin	272.42	1	2	3.845	/	25.1773	1.23556	0.98264	0.28238	0.275788	29.46	0	/
1182	MOL007156	-7.4	tanshinone Ⅵ	296.34	2	4	2.436	15.2052	45.6373	0.47507	-0.28329	0.29549	0.380576	74.6	2	/
1183	MOL007369	-7.4	4-O-methylpaeoniflorin_qt	332.38	1	6	0.872	9.50699	67.2373	0.15048	-0.14529	0.42561	0.336356	74.22	5	/
1184	MOL007424	-7.4	artemisinin	282.37	0	5	3.14	-0.591446	49.8793	0.50059	0.49063	0.30597	0.30468	53.99	0	/
1185	MOL007678	-7.4	precatorine	289.26	2	6	0.606	5.42203	85.0609	0.01169	-0.3622	0.19104	0.0634253	110.77	4	/
1186	MOL007684	-7.4	abrectorin	314.31	2	6	2.569	16.493	32.1655	0.57316	-0.50004	0.30593	0.25153	89.13	3	/
1187	MOL007723	-7.4	Alkannan	274.34	2	4	3.746	28.9835	74.8773	0.61267	-0.06186	0.17375	0.343231	74.6	4	/
1188	MOL007910	-7.4	1-methyl-5-vinyl-9,10-dihydrophenanthrene-2,7-diol	252.33	2	2	4.452	-1.12508	56.4326	1.27945	0.53766	0.20482	0.38747	40.46	1	/
1189	MOL007972	-7.4	8-hydroxypinoresinal	374.42	3	7	1.616	2.94119	71.087	0.27424	-0.45174	0.54901	0.256993	97.61	4	/
1190	MOL007992	-7.4	flavanthrinin	240.27	2	3	3.096	/	21.9311	0.94446	0.27837	0.18301	0.395948	49.69	1	/
1191	MOL008156	-7.4	isorhamnetin3-O-D-glucopyranoside_qt	318.3	4	7	1.736	14.3923	69.0065	-0.05807	-0.81873	0.30411	0.339214	116.45	2	/
1192	MOL008256	-7.4	InChI=1/C15H24/c1-10-7-8-15-9-12(10)14(3,4)13(15)6-5-11(15)2/h7,11-13H,5-6,8-9H2,1-4H	204.39	0	0	4.123	4.82344	55.561	1.78777	2.0539	0.10498	0.24597	0	0	/
1193	MOL008259	-7.4	2,6-di(phenyl)thiopyran-4-thione	280.43	0	0	4.616	6.75922	69.1337	1.73596	1.28731	0.14581	0.575343	60.33	2	/
1194	MOL008301	-7.4	5, 5, 9-Trimethyltricyclo[ 7. 2. 2. 01,6 ]trideca-6,10, diene	216.4	0	0	4.294	6.69086	43.8692	1.82737	2.15724	0.11949	0.216909	0	0	/
1195	MOL008302	-7.4	Isoparvifuran	254.3	1	3	3.514	6.91637	43.5993	1.28516	0.90623	0.16919	0.273312	42.6	2	/
1196	MOL008411	-7.4	11-Hydroxyrankinidine	356.46	2	6	1.039	10.8002	40.0028	0.29071	-0.19329	0.66203	0.275053	71.03	1	/
1197	MOL008473	-7.4	(E)-2-[(3S,6'S,7'S,8'aS)-6'-ethyl-2-keto-spiro[indoline-3,1'-indolizidine]-7'-yl]-3-methoxy-acrylic acid methyl ester	384.52	1	6	1.917	13.0797	57.8535	0.72175	0.32632	0.56583	0.239868	67.87	5	/
1198	MOL009264	-7.4	tetrahydrofuroguaiacin B	344.44	2	5	3.807	2.66807	62.8565	0.87687	0.23348	0.32384	0.255999	68.15	4	/
1199	MOL009298	-7.4	Oroselol	244.26	1	4	2.473	2.55743	55.2255	0.48849	0.00659	0.17563	0.295971	63.58	1	/
1200	MOL009328	-7.4	5-[[(1S)-6,7-dimethoxy-2-methyl-3,4-dihydro-1H-isoquinolin-1-yl]methyl]-2-methoxyphenol	343.46	1	5	3.595	3.54787	51.5513	0.97629	0.77897	0.3665	0.212001	51.16	5	/
1201	MOL009433	-7.4	stemoninine B	387.52	0	5	3.736	2.31761	74.7722	0.52818	-0.16579	0.72524	0.25459	66.76	2	/
1202	MOL009646	-7.4	7-O-Methylluteolin-6-C-beta-glucoside_qt	318.3	4	7	2.014	14.0991	40.7737	0.33243	-0.46685	0.30497	0.29483	116.45	2	/
1203	MOL009769	-7.4	9,10-dihydrophenanthrene-2,3,5,7-tetrol	244.26	4	4	2.88	/	24.3624	0.62359	0.0223	0.18641	0.361165	80.92	0	/
1204	MOL009896	-7.4	Gypenoside LI_qt	476.82	4	4	4.823	/	20.127	0.0869	-0.49059	0.78612	0.249412	80.92	4	/
1205	MOL010003	-7.4	7beta-angeloyloxyoplopa-3(14)Z,8(10)-dien-2-one	316.48	0	3	4.481	9.06614	40.3506	0.94033	0.61082	0.2197	0.326806	43.37	4	/
1206	MOL010361	-7.4	sapindoside E_qt	472.78	3	4	5.331	/	28.6055	0.25026	-0.38948	0.7433	0.242798	77.76	2	/
1207	MOL010396	-7.4	4',5,7-trihydroxy-6,8-dimethyl-homoisoflavanone	314.36	3	5	3.609	15.376	59.7599	0.55147	-0.20081	0.29837	0.337402	86.99	2	/
1208	MOL010586	-7.4	Formononetin	270.3	1	4	2.699	16.9636	66.3881	0.73252	0.11588	0.21041	0.341819	55.76	2	/
1209	MOL010799	-7.4	Ariskanin A	341.34	0	6	3.364	3.32484	109.507	0.69299	0.16831	0.40252	0.0751414	90.58	5	/
1210	MOL010842	-7.4	Naphthol[1,2-b]furan-2(3H)-one,decahydro-6-hydroxy-5a-methyl-3,9-bis(methylene)-,[3as-(3aalpha,5abeta,6beta,9aalpha,9bbeta)]	248.35	1	3	2.331	6.88626	40.3683	0.56967	0.17419	0.17229	0.338892	46.53	0	/
1211	MOL010916	-7.4	nubigenol	290.29	5	6	1.975	14.1666	42.5491	-0.20526	-0.73738	0.18827	0.384018	118.22	4	/
1212	MOL011075	-7.4	Shikodonin	362.46	2	6	0.799	9.27936	78.1574	-0.31325	-0.33591	0.56197	0.31639	93.06	0	/
1213	MOL011078	-7.4	3',7-dihydroxy-4'-methoxy-isoflavone	286.3	2	5	2.431	16.997	50.7026	0.47503	-0.09053	0.24104	0.331367	75.99	2	/
1214	MOL011445	-7.4	α-cedrene	204.39	0	0	4.123	5.50848	50.9026	1.85314	2.16534	0.10493	0.246271	0	0	/
1215	MOL011593	-7.4	Isoflavon	222.25	0	2	2.867	20.3464	49.0298	1.28284	1.13582	0.13491	0.430685	30.21	1	/
1216	MOL011728	-7.4	(1R,3aR,5R,5aS,8aR,9S,9aS)-9-hydroxy-1,5,8a-trimethyl-3a,4,5,5a,6,7,9,9a-octahydro-1H-azuleno[7,6-d]furan-2,8-dione	266.37	1	4	1.309	3.66446	70.3574	0.20333	0.04131	0.18751	0.318766	63.6	0	/
1217	MOL011731	-7.4	3'-O-Acetylhamaudol	318.35	1	6	2.144	/	26.2096	0.49959	-0.01453	0.33618	0.26788	85.97	2	/
1218	MOL011732	-7.4	anomalin	426.5	0	7	5.049	1.58713	59.6541	0.55654	-0.01724	0.65656	0.34734	92.04	6	/
1219	MOL011746	-7.4	isopimpinellin	246.23	0	5	2.171	-2.97151	43.135	0.86822	0.54297	0.17253	0.172356	61.81	2	/
1220	MOL011965	-7.4	anisocoumarin,h	314.41	1	4	4.074	/	20.5935	0.61012	-0.04822	0.271	0.316642	59.67	6	/
1221	MOL012078	-7.4	visamminol	276.31	2	5	1.764	16.2579	50.0115	0.41271	-0.36684	0.22522	0.256441	79.9	1	/
1222	MOL012089	-7.4	9-METHYLPHENANTHRENE	192.27	0	0	4.133	2.89185	30.7305	1.95167	1.81364	0.11388	0.490701	0	0	/
1223	MOL012115	-7.4	(2S,3S)-5-allyl-2-(3,4-dimethoxyphenyl)-7-methoxy-3-methyl-2,3-dihydrobenzofuran	340.45	0	4	4.779	/	23.2466	1.41356	0.93902	0.34604	0.242785	36.92	6	/
1224	MOL012129	-7.4	5-[(1R,3aR,4S,6aR)-4-(3,4-dimethoxyphenyl)-1,3,3a,4,6,6a-hexahydrofuro[4,3-c]furan-1-yl]-1,3-benzodioxole	370.43	0	6	2.436	8.84944	55.6148	0.81643	0.06885	0.7275	0.227719	55.38	4	/
1225	MOL012169	-7.4	Benzyl 2,6-methoxybenzoate	272.32	0	4	3.236	7.48255	67.3054	1.05434	1.04777	0.15706	0.245788	44.76	6	/
1226	MOL012433	-7.4	Fastigilin B	362.46	1	6	2.312	2.89352	109.451	0.10084	-0.3296	0.39812	0.351182	89.9	3	/
1227	MOL012443	-7.4	Ambrettolid	252.44	0	2	5.306	8.0233	40.592	1.35577	1.30035	0.13559	0.194327	26.3	0	/
1228	MOL012588	-7.4	7-[[(1S,4aS,6R,8aR)-6-hydroxy-5,5,8a-trimethyl-2-methylene-decalin-1-yl]methoxy]coumarin	382.54	1	4	4.735	4.55955	42.3604	0.71769	-0.02513	0.63579	0.307018	59.67	3	/
1229	MOL012714	-7.4	Moracin A	286.3	2	5	3.376	6.51957	64.3888	0.84492	-0.03986	0.2297	0.218861	72.06	3	/
1230	MOL012992	-7.4	Mauritine D	342.46	2	6	1.62	4.91279	89.1251	0.59135	0.6227	0.45286	0.0290804	81.53	2	/
1231	MOL013038	-7.4	2-phenyl-1H-isoquinoline	207.29	0	1	3.264	7.99159	33.3734	1.67858	1.64544	0.11223	0.440797	3.24	1	/
1232	MOL013105	-7.4	Sesibiricin	328.44	0	4	5.189	/	22.4254	1.15602	0.49911	0.26809	0.285366	48.67	6	/
1233	MOL000045	-7.3	atractylenolide iii	248.35	1	3	2.925	7.16962	68.113	0.74506	0.63167	0.17145	0	46.53	0	/
1234	MOL000161	-7.3	Isopropylidenkirenol	378.61	2	4	2.504	2.82018	57.0887	0.23606	-0.3881	0.5358	0.217497	58.92	2	/
1235	MOL000179	-7.3	2-Hydroxyisoxypropyl-3-hydroxy-7-isopentene-2,3-dihydrobenzofuran-5-carboxylic	306.39	3	5	2.589	4.90296	45.1991	-0.34334	-0.9086	0.20496	0.348019	86.99	4	/
1236	MOL000187	-7.3	butenolide B	234.32	1	3	2.478	6.07868	61.0042	0.64642	0.44646	0.15171	0.32862	46.53	0	/
1237	MOL000241	-7.3	2',4'-dihydroxy-6'-methhoxychalcone	270.3	2	4	3.151	20.3185	65.5315	0.56064	0.14174	0.16059	0.346969	66.76	4	/
1238	MOL000314	-7.3	(2S,3S,4S,5S)-2,5-bis(3,4-dimethoxyphenyl)-3,4-dimethyltetrahydrofuran	372.5	0	5	4.309	1.46528	57.1189	1.11165	0.55293	0.39361	0.202334	46.15	6	/
1239	MOL000318	-7.3	(1R,5S,6R,7R,8R)-3-allyl-6-(3,4-dimethoxyphenyl)-8-hydroxy-1-methoxy-7-methyl-4-bicyclo[3.2.1]oct-2-enone	358.47	1	5	2.528	2.81185	64.6458	0.44449	-0.1174	0.35268	0.253865	64.99	6	/
1240	MOL000325	-7.3	(2R,3R)-2-(3,4-dimethoxyphenyl)-7-methoxy-3-methyl-5-[(E)-prop-1-enyl]-2,3-dihydrobenzofuran	340.45	0	4	4.725	/	24.1919	1.48247	0.92523	0.34542	0.241963	36.92	5	/
1241	MOL000371	-7.3	3,9-di-O-methylnissolin	314.36	0	5	2.892	8.99602	53.7415	1.17622	0.6339	0.47573	0	46.15	3	/
1242	MOL000474	-7.3	(-)-Epoxycaryophyllene	220.39	0	1	3.519	6.09021	35.9368	1.57196	1.82683	0.12925	0	12.53	0	/
1243	MOL000821	-7.3	polyporusterone F	462.74	4	5	3.615	/	21.9624	-0.60631	-1.05998	0.81383	0.28278	97.99	5	/
1244	MOL000826	-7.3	(1R,3aS,4S,8aR)-7-(2-hydroxypropan-2-yl)-1,4-dimethyl-2,3,3a,5,6,8a-hexahydroazulene-1,4-diol	254.41	3	3	1.346	8.11771	57.8602	-0.13097	-0.63334	0.12265	0.278107	60.69	1	/
1245	MOL001040	-7.3	(2R)-5,7-dihydroxy-2-(4-hydroxyphenyl)chroman-4-one	272.27	3	5	2.298	16.8303	42.3633	0.37818	-0.47578	0.21141	0.408272	86.99	1	/
1246	MOL001162	-7.3	commiferin	248.35	1	3	2.336	7.29574	43.718	0.49484	0.10172	0.17102	0.334262	46.53	0	/
1247	MOL001457	-7.3	columbamine	338.41	1	4	3.395	/	26.9377	1.00597	0.11388	0.59428	0.174119	51.8	3	/
1248	MOL001465	-7.3	chelamidine	385.45	2	7	1.697	5.58515	31.012	0.22913	-0.6093	0.85741	0.237823	80.62	2	/
1249	MOL001594	-7.3	Pisatin	314.31	1	6	2.079	11.2257	88.0501	0.56186	-0.22223	0.64232	0.264499	66.38	1	/
1250	MOL001835	-7.3	BB_NC-1530	216.26	1	4	0.754	5.43572	70.775	0.70651	0.33531	0.12918	0.354154	49.41	0	/
1251	MOL001918	-7.3	paeoniflorgenone	318.35	1	6	0.787	7.45175	87.5931	-0.09125	-0.56103	0.36678	0.372721	82.06	4	/
1252	MOL002120	-7.3	betea-CUBEBENE	204.39	0	0	4.223	6.68428	32.1596	1.81688	2.1269	0.10856	0.262979	0	1	/
1253	MOL002222	-7.3	sugiol	300.48	1	2	4.987	14.6199	36.1135	1.14054	0.69922	0.27648	0.272638	37.3	1	/
1254	MOL002652	-7.3	delta7-Dehydrosophoramine	242.35	0	3	1.092	5.51547	54.4503	0.98822	0.74976	0.25296	0.216062	25.24	0	/
1255	MOL002864	-7.3	(2E,4Z)-5-(1,3-benzodioxol-5-yl)-1-piperidino-penta-2,4-dien-1-one	285.37	0	4	2.865	10.2407	37.5249	1.07624	0.50938	0.23356	0.292062	38.77	3	/
1256	MOL002926	-7.3	dihydrooroxylin A	286.3	2	5	2.549	17.5822	38.7151	0.71448	0.02549	0.22987	0.293161	75.99	2	/
1257	MOL002977	-7.3	(2,5-dihydroxy-4-methoxyphenyl)-phenylmethanone	244.26	2	4	2.683	17.5951	74.3139	0.64989	0.16017	0.11844	0.312147	66.76	3	/
1258	MOL003000	-7.3	Stevein	284.28	2	5	2.827	1.79961	36.5368	0.48917	-0.35803	0.23578	0.320012	79.9	2	/
1259	MOL003002	-7.3	violanone	316.33	2	6	2.415	16.702	80.2361	0.40288	-0.09199	0.3005	0.287012	85.22	3	/
1260	MOL003188	-7.3	Tripchlorolide	396.9	2	6	1.31	4.43914	78.7191	0.15992	-0.30563	0.71844	0.344073	91.82	1	/
1261	MOL003360	-7.3	Norlapachol	228.26	1	3	2.406	15.5332	46.9905	0.63341	0.38167	0.11489	0.426157	54.37	1	/
1262	MOL003388	-7.3	Isodesacetyluvaricin	396.58	2	6	3.433	/	28.1572	-0.24766	-0.63592	0.4799	0.236158	85.22	10	/
1263	MOL003402	-7.3	demethylwedelolactone	302.25	4	7	1.102	9.17091	72.1274	0.03871	-0.69464	0.42958	0.343992	120.36	0	/
1264	MOL003576	-7.3	(1R,3aS,4R,6aS)-1,4-bis(3,4-dimethoxyphenyl)-1,3,3a,4,6,6a-hexahydrofuro[4,3-c]furan	386.48	0	6	2.635	2.29108	52.3456	0.83015	0.05111	0.62031	0	55.38	6	/
1265	MOL003787	-7.3	Isolapachol	242.29	1	3	2.667	17.6844	60.8793	0.63779	0.44155	0.13147	0.416644	54.37	2	/
1266	MOL003851	-7.3	Isoramanone	348.53	3	4	1.369	4.78922	39.9669	0.04564	-0.1595	0.50569	0.23881	77.76	1	/
1267	MOL004045	-7.3	dehydroaromadendrene	202.37	0	0	3.778	11.6892	53.592	1.84169	2.06011	0.10471	0	0	0	/
1268	MOL004070	-7.3	rotundenol	220.39	1	1	3.46	7.51049	74.948	1.31585	1.49821	0.11736	0	20.23	0	/
1269	MOL004191	-7.3	Capaurine	371.47	1	6	3.332	2.73854	62.9144	0.86095	0.51389	0.69142	0.156122	60.39	4	/
1270	MOL004205	-7.3	Dehydrocorydalmine	338.41	1	4	3.395	1.93589	43.8975	1.19898	0.31037	0.59313	0.158676	51.8	3	/
1271	MOL004206	-7.3	Dehydroglaucine	353.45	0	5	3.818	/	25.9149	1.07126	0.44088	0.60851	0.18551	40.16	4	/
1272	MOL004221	-7.3	norglaucing	341.44	1	5	2.999	1.27463	30.355	0.95228	0.36899	0.56057	0.153694	48.95	4	/
1273	MOL004273	-7.3	glechomanolide	232.35	0	2	4.095	/	28.1962	1.34288	1.25973	0.1141	0.337515	26.3	0	/
1274	MOL004288	-7.3	(3S,3aS)-3-hydroxy-5-isopropylidene-3,8-dimethyl-2,3a,4,7-tetrahydro-1H-azulen-6-one	234.37	1	2	2.777	/	23.3276	0.67351	0.4272	0.10446	0.299133	37.3	0	/
1275	MOL004307	-7.3	zedoalactone C	252.34	2	4	1.054	4.72676	72.8165	-0.21259	-0.79039	0.16509	0.294226	66.76	0	/
1276	MOL004347	-7.3	Laurifoline	342.45	2	4	3.122	/	22.9615	0.94881	0.50298	0.55059	0.150967	58.92	2	/
1277	MOL004367	-7.3	olivil	376.44	4	7	1.681	2.27045	62.2286	-0.1612	-0.75163	0.40642	0	108.61	6	/
1278	MOL004574	-7.3	Moracin M	242.24	3	4	3.141	4.81904	54.5444	0.68433	-0.20311	0.1572	0.345531	73.83	1	/
1279	MOL004624	-7.3	Longikaurin A	348.48	3	5	1.162	1.71089	47.7221	0.08296	0.0872	0.53015	0.273654	86.99	0	/
1280	MOL004763	-7.3	Izoteolin	327.41	2	5	3.033	0.016744	39.533	0.84145	0.36844	0.5102	0.231153	62.16	2	/
1281	MOL005000	-7.3	Gancaonin G	352.41	2	5	4.172	16.1346	60.4352	0.77907	0.22572	0.39404	0	79.9	4	/
1282	MOL005209	-7.3	Lucidusculine	401.6	2	5	1.457	10.5524	30.1051	0.158	-0.38629	0.74706	0.223406	70	3	/
1283	MOL005212	-7.3	Olitoriside_qt	404.55	3	6	1.339	5.97543	103.231	-0.77267	-1.24604	0.77595	0.279355	104.06	2	/
1284	MOL005237	-7.3	gibberellin A5	330.41	2	5	1.249	/	20.5116	-0.23583	-0.65086	0.49017	0.36457	83.83	1	/
1285	MOL005251	-7.3	gibberellin glucoside I_qt	346.41	3	6	0.417	9.66126	81.8616	-0.66345	-1.21515	0.5327	0.382394	104.06	1	/
1286	MOL005443	-7.3	Batatasin I	284.33	1	4	3.33	/	23.7045	1.06251	0.51618	0.26599	0.278873	47.92	3	/
1287	MOL005768	-7.3	4,7-dihydroxy-1-p-hydroxybenzyl-2-methoxy-9,10-dihydrophenanthrene	348.42	3	4	5.105	3.54343	30.5429	0.85878	-0.06074	0.55175	0	69.92	3	/
1288	MOL005793	-7.3	9-[[(2R)-3,3-dimethyloxiran-2-yl]methoxy]furo[3,2-g]chromen-7-one	286.3	0	5	2.486	/	29.7817	0.82247	0.27712	0.29429	0.274005	65.11	3	/
1289	MOL005840	-7.3	PANA	219.3	1	1	4.289	8.9598	50.3466	1.84331	1.6112	0.13059	0	12.03	2	/
1290	MOL006272	-7.3	9alpha-hydroxyfraxinellone-9-o-beta-d-glucoside	424.49	4	9	0.466	-6.44664	55.5213	-0.88425	-1.28488	0.6208	0.242892	138.82	4	/
1291	MOL006301	-7.3	1-Methoxycanthinone	250.27	0	3	2.877	/	20.2689	0.94193	0.23417	0.28193	0.265223	43.6	1	/
1292	MOL006380	-7.3	Dihydrophelloside_qt	374.42	5	7	2.508	14.1614	48.5959	-0.37363	-1.06638	0.43385	0.34884	127.45	4	/
1293	MOL006397	-7.3	jatrorrhizine	380.5	1	4	4.442	1.4511	30.4369	1.3792	0.38034	0.75115	0.218603	51.8	6	/
1294	MOL006400	-7.3	magnofl,orinea	356.48	2	4	3.47	/	24.7212	1.10392	0.69493	0.59935	0.16746	58.92	3	/
1295	MOL006567	-7.3	(+)-sophoranol	264.41	1	4	0.668	/	22.9176	0.43989	0.26563	0.28186	0.200318	43.78	0	/
1296	MOL006573	-7.3	13,14-dehydrosophoridine	246.39	0	3	1.394	6.23655	65.3431	1.05819	1.10752	0.25078	0.239704	23.55	0	/
1297	MOL006584	-7.3	9alpha-hydroxy-7,11-dehydromatrine	262.39	1	4	0.457	/	26.7935	0.35029	-0.10174	0.28753	0.1769	43.78	0	/
1298	MOL007020	-7.3	Lactiflorin_qt	318.35	2	6	0.415	/	20.4442	-0.42158	-0.77912	0.32506	0.38993	93.06	4	/
1299	MOL007022	-7.3	evofolinB	318.35	3	6	2.073	17.0108	64.7366	0.0045	-0.6573	0.22232	0.287511	96.22	6	/
1300	MOL007056	-7.3	TNP00297	220.39	0	1	3.519	/	29.8896	1.62345	1.84264	0.12929	0.260226	12.53	0	/
1301	MOL007144	-7.3	salviol	302.5	2	2	4.742	/	24.3136	0.9487	0.42243	0.27766	0.259605	40.46	1	/
1302	MOL007213	-7.3	Nuciferin	295.41	0	3	3.567	3.07051	34.431	1.22086	0.82841	0.40475	0.241926	21.7	2	/
1303	MOL007392	-7.3	Deoxyarteannuin B	232.35	0	2	3.58	8.95594	71.978	1.22099	1.32446	0.14703	0.32477	26.3	0	/
1304	MOL007430	-7.3	qinghaosu iv	282.37	1	5	1.445	/	21.4195	0.14867	-0.16467	0.29558	0.30437	64.99	0	/
1305	MOL007433	-7.3	deoxyisoartemisinin b	232.35	0	2	3.58	8.21987	65.0264	1.25955	1.35748	0.14709	0.331639	26.3	0	/
1306	MOL007591	-7.3	dihydroagarofuran	222.41	0	1	3.669	-1.72506	108.553	1.64341	2.02647	0.12544	0.216459	9.23	0	/
1307	MOL007607	-7.3	(3R)-2,3,4,9-tetrahydro-1H-$b-carboline-3-carboxylic acid	216.26	3	3	1.726	7.11796	86.2561	0.50563	0.18641	0.13099	0.291588	65.12	1	/
1308	MOL007700	-7.3	dichotomine,c	286.31	3	5	1.77	/	23.4779	-0.06244	-0.79021	0.25183	0.246754	93.79	4	/
1309	MOL007896	-7.3	1,7-dimethyl-5-vinyl-9,10-dihydrophenanthrene-2,3-diol	266.36	2	2	4.938	/	22.0724	1.42807	1.04173	0.22859	0.367621	40.46	1	/
1310	MOL007919	-7.3	2-hydroxy-7-carboxy-1-methyl-5-ethenyl-9,10-dihydrophenanthrene	280.34	2	3	4.324	/	24.8296	0.82647	0.09993	0.26626	0.422839	57.53	2	/
1311	MOL008035	-7.3	alloaromadendrene	204.39	0	0	4.223	12.3461	54.1377	1.82249	2.012	0.10416	0.230332	0	0	/
1312	MOL008432	-7.3	Fisetinidol	274.29	4	5	2.188	1.60327	49.6375	0.18789	-0.52228	0.21042	0.374729	90.15	1	/
1313	MOL008470	-7.3	SMR000232333	368.47	1	6	0.976	11.6769	78.3809	0.24197	-0.24362	0.74875	0.298087	67.87	2	/
1314	MOL008472	-7.3	hirsutasideA	438.57	2	6	3.354	16.4007	70.3396	0.40331	-0.10292	0.80631	0.315802	89.65	8	/
1315	MOL008526	-7.3	Carpesia lactone	248.35	0	3	2.479	-0.05837	63.1393	0.71907	0.7296	0.1633	0.329361	43.37	0	/
1316	MOL008588	-7.3	terrestriamide	327.36	3	6	2.424	19.0467	114.088	0.18091	-0.60132	0.29408	0.374357	95.86	6	/
1317	MOL009031	-7.3	Cinchonan-9-al, 6'-methoxy-, (9R)-	324.46	1	4	2.734	3.9398	68.215	0.62773	0.17326	0.40098	0.248846	45.59	4	/
1318	MOL009047	-7.3	(+)-Eudesmin	386.48	0	6	2.635	2.2378	33.2866	0.92586	0.19172	0.62037	0.180233	55.38	6	/
1319	MOL009160	-7.3	Loureirin A	286.35	1	4	3.425	17.5354	40.4259	0.82881	0.20867	0.18594	0.312448	55.76	6	/
1320	MOL009172	-7.3	Pronuciferin	311.41	0	4	2.351	9.7281	32.7491	0.73299	0.4994	0.367	0.249196	38.77	2	/
1321	MOL009323	-7.3	Sylvestroside III_qt	378.51	2	6	1.711	9.61455	56.4677	-0.34105	-1.00969	0.42632	0.27763	93.06	6	/
1322	MOL009374	-7.3	7-methoxy-3-methyl-2,5-dihydroxy-9,10-dihydrophenanthrene	256.32	2	3	3.884	-0.41924	58.9984	1.11986	0.48563	0.20599	0.295854	49.69	1	/
1323	MOL009382	-7.3	bisdehydrostemoninine B	387.52	1	5	4.162	1.96226	46.05	0.3305	-0.45371	0.63655	0.262426	77.76	5	/
1324	MOL009387	-7.3	didehydrotuberostemonine	371.52	0	4	4.371	8.11537	51.9075	0.69644	0.19257	0.74361	0.269109	57.53	2	/
1325	MOL009423	-7.3	sessilistemonamine A	391.56	1	6	2.856	2.30809	40.281	-0.122	-0.43858	0.73392	0.290278	76.07	2	/
1326	MOL009430	-7.3	stemonamide	329.43	0	5	0.953	5.51229	67.4559	0.2435	-0.07866	0.38424	0.289404	63.68	1	/
1327	MOL009900	-7.3	Gypenoside XL_qt	474.8	3	4	4.955	/	29.2853	0.24854	-0.39815	0.789	0.245953	77.76	5	/
1328	MOL010380	-7.3	()-alpha-Funebrene	204.39	0	0	4.123	5.05613	49.4094	1.80926	2.12636	0.10498	0.237447	0	0	/
1329	MOL010496	-7.3	DMPEC	340.4	0	5	3.865	16.4617	32.3773	1.00394	0.18415	0.38943	0.253257	57.9	6	/
1330	MOL010534	-7.3	debilone	234.37	1	2	1.88	/	20.6938	0.66708	0.5932	0.1465	0.265856	37.3	0	/
1331	MOL010628	-7.3	(+)-Syringaresinol-di-O-β-D-glucosid _qt	418.48	2	8	2.1	3.93432	34.9937	0.68939	0.17536	0.72284	0.15813	95.84	6	/
1332	MOL010629	-7.3	4,8-dimethoxy-1-vinyl-beta-carboline	254.31	1	3	3.12	9.39127	66.7759	1.29494	0.66239	0.19657	0.247324	47.14	3	/
1333	MOL010819	-7.3	Ambrosin	246.33	0	3	2.531	2.80179	68.5362	0.64089	0.80312	0.1669	0.385804	43.37	0	/
1334	MOL011231	-7.3	AIDS070764	470.76	3	4	4.353	/	28.9454	-0.27051	-1.36433	0.82601	0.227812	77.76	6	/
1335	MOL011723	-7.3	florilenalin angelic acid	346.46	1	5	2.827	2.64806	105.114	0.15625	-0.04167	0.38541	0.351097	72.83	3	/
1336	MOL011755	-7.3	5-methoxy-8-hydroxypsoralen	232.2	1	5	1.92	-2.45104	48.3961	0.59202	0.27266	0.15456	0.242322	72.81	1	/
1337	MOL011901	-7.3	(2E)-2-[(1R,2R,4aS,8aS)-2,5,5,8a-tetramethylspiro[decalin-1,5'-tetrahydrofuran]-2'-ylidene]acetaldehyde	290.49	0	2	4.206	3.66549	54.2363	1.23273	1.30949	0.21725	0.229477	26.3	1	/
1338	MOL011983	-7.3	balnoaphonin	356.4	2	6	2.419	9.31036	75.3564	0.28127	-0.42227	0.39915	0.277246	85.22	6	/
1339	MOL012041	-7.3	Norkhelloside_qt	232.2	2	5	1.05	10.8621	37.8146	0.23355	-0.51938	0.1573	0.190105	83.81	1	/
1340	MOL012076	-7.3	Norvisnagin	216.2	1	4	1.938	11.4688	32.5447	0.88048	0.68966	0.13449	0.219373	63.58	0	/
1341	MOL012130	-7.3	(2S,3R,3aR,7R,7aS)-7-allyl-2-(1,3-benzodioxol-5-yl)-3a,4-dimethoxy-3-methyl-2,3,7,7a-tetrahydrobenzofuran-6-one	372.45	0	6	2.086	14.3792	59.3731	0.64109	0.23821	0.5093	0.274344	63.22	5	/
1342	MOL012968	-7.3	1-(4-Coumaroyl)alpha-rhamnopyranose	310.33	4	7	0.619	/	25.7691	-0.57174	-1.15177	0.22463	0.368474	116.45	4	/
1343	MOL012974	-7.3	Asimilobine	267.35	2	3	2.78	/	25.3384	1.02904	0.55652	0.32599	0.282743	41.49	1	/
1344	MOL013095	-7.3	Sporidesmin	474	2	9	1.347	15.3103	58.3109	-0.08213	-0.5434	0.75717	0.378608	153.38	2	/
1345	MOL000073	-7.2	ent-Epicatechin	290.29	5	6	1.92	0.626389	48.9598	0.01948	-0.64284	0.24162	0.342252	110.38	1	/
1346	MOL000167	-7.2	3β-hydroxyatractylone	232.35	1	2	3.008	/	21.1651	1.17681	0.97064	0.1481	0.224364	33.37	0	/
1347	MOL000181	-7.2	atractylenolide III	248.35	1	3	2.925	8.07483	31.1509	0.74676	0.71826	0.17142	0.323427	46.53	0	/
1348	MOL000188	-7.2	3β-acetoxyatractylone	274.39	0	3	3.387	-1.92928	40.5723	1.21589	1.03773	0.21913	0.210589	39.44	2	/
1349	MOL000213	-7.2	Dirhizomic acid	374.42	2	7	4.511	/	21.7952	0.38986	-0.13763	0.34876	0.299239	102.29	6	/
1350	MOL000229	-7.2	cardamomin	270.3	2	4	3.151	17.595	68.9604	0.66233	0.04544	0.16086	0.40913	66.76	4	/
1351	MOL000320	-7.2	acetic acid [(1R,5S,6R,7R,8R)-3-allyl-6-(3,4-dimethoxyphenyl)-1-methoxy-7-methyl-4-oxo-8-bicyclo[3.2.1]oct-2-enyl] ester	400.51	0	6	2.907	4.00013	59.9294	0.59898	0.11134	0.46292	0.231996	71.06	8	/
1352	MOL000378	-7.2	7-O-methylisomucronulatol	316.38	1	5	3.379	2.98281	74.6861	1.08295	0.84137	0.29792	0	57.15	4	/
1353	MOL000436	-7.2	(Z)-1-(2,4-dihydroxyphenyl)-3-(4-hydroxyphenyl)prop-2-en-1-one	256.27	3	4	2.9	20.2822	87.5085	0.20398	-0.47617	0.14769	0	77.76	3	/
1354	MOL000443	-7.2	Erythraline	297.38	0	4	2.059	11.1134	49.1768	0.9062	0.54577	0.55031	0.219154	30.93	1	/
1355	MOL000491	-7.2	Augelicin	426.5	0	7	5.049	2.9274	37.4956	0.6635	0.30099	0.65663	0	92.04	6	/
1356	MOL000614	-7.2	osthol	244.31	0	3	3.74	2.67472	38.7507	1.15368	0.84828	0.12805	0.315181	39.44	3	/
1357	MOL000622	-7.2	Magnograndiolide	266.37	2	4	1.18	3.1738	63.7089	0.02344	-0.24386	0.18833	0.303313	66.76	0	/
1358	MOL000630	-7.2	N-p-coumaroyloctopamine	299.35	4	5	2.044	6.64306	78.4585	0.11039	-0.63966	0.22557	0.403091	89.79	5	/
1359	MOL000673	-7.2	58924_FLUKA	204.39	0	0	4.078	14.3722	46.3159	1.79521	2.08576	0.11054	0.239022	0	0	/
1360	MOL000938	-7.2	calarene	204.39	0	0	4.123	-1.1929	51.5525	1.8153	2.04546	0.11398	0.232878	0	0	/
1361	MOL000961	-7.2	(3S,3aS,8aR)-3-hydroxy-5-isopropylidene-3,8-dimethyl-2,3a,4,8a-tetrahydro-1H-azulen-6-one	234.37	1	2	3.003	6.62633	34.4041	0.66557	0.5483	0.10452	0.316808	37.3	0	/
1362	MOL001019	-7.2	(7S,8R,9S,10R,13S,14S,17Z)-17-ethylidene-7-hydroxy-10,13-dimethyl-1,2,6,7,8,9,11,12,14,15-decahydrocyclopenta[a]phenanthrene-3,16-dione	328.49	1	3	2.582	4.14203	35.7487	0.23153	-0.42101	0.47588	0.29895	54.37	0	/
1363	MOL001021	-7.2	7β,15β- dihydroxypregn-4-ene-3,16-dione	344.54	1	3	3.084	3.90456	43.1062	0.33747	-0.20338	0.5114	0.27554	54.37	1	/
1364	MOL001090	-7.2	2 α , 3 β , 2 3 - trihydroxyolean-12-ene	458.8	3	3	5.246	/	24.5166	0.47432	-0.10424	0.75037	0.216027	60.69	1	/
1365	MOL001107	-7.2	β-cedrene	218.42	0	0	4.384	5.51354	54.6953	1.80077	2.18439	0.1241	0.25231	0	0	/
1366	MOL001133	-7.2	1,10(15)-furanodien-6-one	246.33	1	3	2.465	/	22.8544	0.71947	0.69249	0.13384	0.285116	50.44	0	/
1367	MOL001154	-7.2	dihydropyrocurzerenone	214.33	0	1	4.871	/	27.1857	1.81969	1.69234	0.12427	0.227741	13.14	0	/
1368	MOL001159	-7.2	2-acetoxyfuranodiene	274.39	0	3	3.909	-0.905841	44.7445	1.13649	1.11327	0.1747	0.267519	39.44	2	/
1369	MOL001298	-7.2	dehydrocostus lactone	230.33	0	2	3.282	2.53448	58.5679	1.27003	1.35024	0.14095	0.363858	26.3	0	/
1370	MOL001455	-7.2	(S)-Canadine	339.42	0	5	3.4	6.56153	53.8344	1.00854	0.64135	0.77467	0.19398	40.16	2	/
1371	MOL001555	-7.2	ZINC03996196	386.48	0	6	2.635	2.0587	52.3456	0.81388	0.07587	0.62037	0.172855	55.38	6	/
1372	MOL001592	-7.2	piperine	285.37	0	4	2.865	10.2487	42.5167	1.12334	0.62084	0.23406	0.32393	38.77	3	/
1373	MOL001792	-7.2	DFV	256.27	2	4	2.565	17.8857	32.7627	0.50823	-0.28845	0.18316	0.421639	66.76	1	/
1374	MOL001942	-7.2	isoimperatorin	270.3	0	4	3.653	-1.44138	45.4642	0.97234	0.66379	0.22524	0.272454	52.58	3	/
1375	MOL001944	-7.2	Marmesin	246.28	1	4	2.03	-0.086425	50.2771	0.5217	0.06613	0.17541	0.296092	59.67	1	/
1376	MOL001978	-7.2	Aureusidin	286.25	4	6	2.067	21.0222	53.4232	0.06972	-0.52899	0.24465	0.444253	111.13	1	/
1377	MOL002034	-7.2	(5aR,8aS,9R)-9-(3,4,5-trimethoxyphenyl)-5a,6,8a,9-tetrahydro-5H-isobenzofurano[5,6-f][1,3]benzodioxol-8-one	398.44	0	7	3.208	10.7815	52.6999	0.7306	0.07955	0.83134	0.21199	72.45	4	/
1378	MOL002055	-7.2	Torachrysone	246.28	2	4	2.413	16.258	51.0646	0.75708	0.34482	0.13269	0.338328	66.76	2	/
1379	MOL002190	-7.2	Cedrene	204.39	0	0	4.177	5.03574	51.1446	1.81975	2.12058	0.10504	0.243378	0	0	/
1380	MOL002382	-7.2	1-(1,6,8-trihydroxy-3-methyl-2-naphthyl)ethanone	232.25	3	4	2.162	18.4863	43.2892	0.55199	0.1735	0.11807	0.413055	77.76	1	/
1381	MOL002398	-7.2	Karanjin	292.3	0	4	2.942	13.1534	69.5569	1.22452	0.62211	0.33616	0.256798	52.58	2	/
1382	MOL002544	-7.2	1,7-diphenyl-5-hydroxy-3-heptanone	282.41	1	2	3.877	4.41723	61.9013	0.95514	0.36255	0.18129	0.381705	37.3	8	/
1383	MOL002941	-7.2	(3R)-3-(2,3-dihydroxy-4-methoxyphenyl)chroman-7,8-diol	304.32	4	6	2.61	1.85161	82.3455	0.65817	0.20233	0.27472	0.265449	99.38	2	/
1384	MOL002948	-7.2	2,4-dihydroxy-5-methoxybenzophenone	244.26	2	4	2.683	19.0249	67.2078	0.64339	0.09744	0.11825	0.323513	66.76	3	/
1385	MOL003187	-7.2	triptolide	360.44	1	6	0.873	4.14455	51.2885	0.2513	-0.18531	0.67734	0.283593	84.12	1	/
1386	MOL003370	-7.2	Onjixanthone I	302.3	1	6	2.648	14.8623	79.1571	0.83705	0.04227	0.29993	0.198216	78.13	3	/
1387	MOL003398	-7.2	Pratensein	299.27	2	6	1.37	17.1281	39.0634	0.3903	-0.09057	0.27786	0.0620303	102.96	2	/
1388	MOL003538	-7.2	()-Ledene	204.39	0	0	4.364	11.7885	51.8442	1.85548	2.15743	0.10403	0.226235	0	0	/
1389	MOL003545	-7.2	aristolene	204.39	0	0	4.123	-1.30451	52.1999	1.81202	2.08371	0.11396	0	0	0	/
1390	MOL003561	-7.2	isopimpinellin	246.23	0	5	2.171	/	25.9287	0.94211	0.5047	0.17256	0	61.81	2	/
1391	MOL003592	-7.2	auraptenol	260.31	1	4	2.692	3.63686	74.9497	0.50198	0.14024	0.14794	0.307051	59.67	4	/
1392	MOL003783	-7.2	(3R,3aR,6R,7S,8aS)-3,6,8,8-tetramethylhexahydro-1H-3a,7-methanoazulen-5(4H)-one	220.39	0	1	3.021	4.98774	67.6036	1.26729	1.44673	0.12029	0.270674	17.07	0	/
1393	MOL003849	-7.2	Isobutyrylmallotochromene	470.56	4	8	4.601	/	22.8029	0.30473	-0.37363	0.68561	0.28323	133.52	6	/
1394	MOL004114	-7.2	3,2',4',6'-Tetrahydroxy-4,3'-dimethoxy chalcone	332.33	4	7	2.6	17.9394	52.6926	0.44543	-0.14504	0.28064	0.260865	116.45	5	/
1395	MOL004253	-7.2	Curcumenolactone C	264.35	1	4	1.347	8.18852	39.7009	0.16033	-0.42744	0.18868	0.32704	63.6	3	/
1396	MOL004280	-7.2	(3S,3aS,8R,8aR)-3,8-dihydroxy-5-isopropylidene-3,8-dimethyl-1,2,3a,4,7,8a-hexahydroazulen-6-one	252.39	2	3	1.751	7.4502	64.0383	-0.00895	-0.34893	0.12224	0.28041	57.53	0	/
1397	MOL004328	-7.2	naringenin	272.27	3	5	2.298	16.9765	59.2939	0.28421	-0.37053	0.21128	0.395873	86.99	1	/
1398	MOL004517	-7.2	Xuelianlacton e	248.35	1	3	2.036	4.30488	34.5764	0.72012	0.60425	0.16132	0.299475	46.53	0	/
1399	MOL004569	-7.2	Aromadedrin	288.27	4	6	1.752	/	23.0388	-0.0751	-0.67082	0.23896	0.426497	107.22	1	/
1400	MOL004720	-7.2	β-cedrene	204.39	0	0	4.177	5.00894	54.3526	1.78574	2.12297	0.10508	0.245348	0	0	/
1401	MOL004759	-7.2	napelline	359.56	3	4	1.078	9.26603	34.4842	0.09639	-0.46921	0.71666	0.212384	63.93	1	/
1402	MOL004828	-7.2	Glepidotin A	338.38	3	5	3.895	16.0938	44.7219	0.78639	0.06497	0.34685	0	90.9	3	/
1403	MOL004829	-7.2	Glepidotin B	340.4	3	5	3.876	15.9799	64.4629	0.45507	-0.09264	0.34485	0	86.99	3	/
1404	MOL004935	-7.2	Sigmoidin-B	356.4	4	6	3.887	14.4947	34.8811	0.41684	-0.41218	0.41455	0	107.22	3	/
1405	MOL004966	-7.2	3'-Hydroxy-4'-O-Methylglabridin	354.43	2	5	3.932	-0.609992	43.715	1.00069	0.72952	0.57406	0	68.15	2	/
1406	MOL005020	-7.2	dehydroglyasperins C	340.4	4	5	4.301	2.748	53.8233	0.68108	-0.12403	0.37006	0	90.15	3	/
1407	MOL005062	-7.2	ANF	194.24	1	1	3.379	6.8973	32.3817	1.7176	1.50891	0.11604	0.467979	20.23	0	/
1408	MOL005104	-7.2	Norchelerythrine	333.36	0	5	3.568	/	26.6551	1.1977	0.4301	0.78226	0.275864	49.81	2	/
1409	MOL005267	-7.2	elymoclavine	254.36	2	2	2.032	0.54942	72.8719	0.80434	0.38141	0.27342	0.190187	39.26	1	/
1410	MOL005495	-7.2	6-ethyl-2,5-dihydroxy-1,4-naphthoquinone	218.22	2	4	1.87	/	20.584	0.38798	-0.07476	0.10429	0.353083	74.6	1	/
1411	MOL005632	-7.2	6-Methoxy-aristololactam	323.32	1	6	2.337	/	21.2745	0.86039	0.14004	0.68749	0.263033	69.78	2	/
1412	MOL005769	-7.2	7-methoxy-9,10-dihydrophenanthrene-2,5-diol	242.29	2	3	3.398	/	25.9717	1.04475	0.40093	0.18249	0	49.69	1	/
1413	MOL005785	-7.2	bergaptol	202.17	1	4	1.936	/	24.2214	0.66088	0.33636	0.11751	0.250533	63.58	0	/
1414	MOL005894	-7.2	1H-Cycloprop[e]azulene, 1a,2,3,4,6,7,7a,7b-octahydro-1,1,7-trimethyl-4-methylene-, (1aR,7R,7aS,7bR)-	202.37	0	0	3.973	12.2256	53.8815	1.86355	2.10706	0.10463	0.260802	0	0	/
1415	MOL005911	-7.2	5-Hydroxy-7,4'-dimethoxyflavanon	300.33	1	5	2.8	16.1613	51.5407	0.75817	0.1645	0.26562	0.293525	64.99	3	/
1416	MOL005914	-7.2	(β-maaliene)	204.39	0	0	4.318	-1.70368	54.9187	1.8189	2.09759	0.11126	0.233155	0	0	/
1417	MOL005924	-7.2	3,23-dihydroxy-12-oleanen-28-oic acid	356.4	1	6	2.992	/	28.9801	0.88687	0.01931	0.39899	0.231832	74.22	5	/
1418	MOL006155	-7.2	4-hydroxy-9,10-dioxoanthracene-2-carboxylic acid	266.21	0	5	0.79	30.0426	45.9843	-0.39667	-0.71418	0.24792	0.150488	97.33	1	/
1419	MOL006165	-7.2	methyl 5-hydroxybenzo[g]benzofuran-4-carboxylate	242.24	1	4	2.63	-0.514975	45.7015	1.07637	0.6466	0.17204	0	59.67	2	/
1420	MOL006234	-7.2	β-maaliene	204.39	0	0	4.318	-1.65706	54.8088	1.81624	2.04844	0.11126	0.219324	0	0	/
1421	MOL006237	-7.2	O-ethylnor-γ-fagarine	243.28	0	4	2.695	-1.54227	39.6159	1.3548	1.07938	0.16977	0.227492	44.49	3	/
1422	MOL006391	-7.2	coptision	408.56	0	4	5.041	/	24.2739	1.5803	0.54135	0.8363	0.209442	40.8	8	/
1423	MOL006484	-7.2	nor-toralactone	258.24	3	5	1.994	/	21.922	0.62329	-0.11474	0.21379	0.3049	90.9	0	/
1424	MOL006566	-7.2	(+)-lehmannine	246.39	0	3	1.108	6.5727	58.3351	1.21374	1.36066	0.25065	0.212346	23.55	0	/
1425	MOL006568	-7.2	isosophocarpine	246.39	0	3	1.394	5.90451	61.5715	1.38618	1.44766	0.25081	0.239272	23.55	0	/
1426	MOL006570	-7.2	(-)-9alpha-hydroxysophoramine	262.39	1	4	0.427	4.28461	35.2265	0.38227	-0.11968	0.2882	0.249694	43.78	0	/
1427	MOL006984	-7.2	stesakine	325.39	1	5	3.084	/	23.7596	1.19368	0.60932	0.69578	0.234067	51.16	1	/
1428	MOL007012	-7.2	4-o-methyl-paeoniflorin_qt	332.38	1	6	0.872	8.94267	56.7035	0.39832	-0.20102	0.42562	0.300586	74.22	5	/
1429	MOL007150	-7.2	(6S)-6-hydroxy-1-methyl-6-methylol-8,9-dihydro-7H-naphtho[8,7-g]benzofuran-10,11-quinone	312.34	2	5	2.418	23.452	75.3859	0.03025	-0.73707	0.4551	0.291744	87.74	1	/
1430	MOL007151	-7.2	Tanshindiol B	312.34	2	5	2.339	22.2514	42.6658	0.05436	-0.63468	0.45303	0.328946	87.74	0	/
1431	MOL007391	-7.2	dihydroepideoxyarteannuin b	234.37	0	2	3.565	7.96466	60.8065	1.26623	1.45704	0.14614	0.2905	26.3	0	/
1432	MOL007683	-7.2	abridin	368.61	0	2	4.967	/	21.0136	0.91385	0.36099	0.64783	0.291692	34.14	3	/
1433	MOL007768	-7.2	[(1S,2R,4S,4aR,5R,8aR)-4-hydroxy-1,2-dimethyl-1-[2-(5-oxo-2H-furan-3-yl)ethyl]spiro[decalin-5,2'-oxirane]-4a-yl]methyl (E)-2-methylbut-2-enoate	432.61	1	6	3.875	1.88108	60.1035	0.08819	-0.58715	0.55154	0.297592	85.36	7	/
1434	MOL007904	-7.2	dehydroeffusal	252.28	2	3	3.358	-1.05416	79.5536	0.66212	-0.0102	0.21076	0.420996	57.53	1	/
1435	MOL008042	-7.2	(2R,3R)-3,5-dihydroxy-2-(4-hydroxyphenyl)-7-methoxychroman-4-one	302.3	3	6	2.003	/	24.8428	0.14097	-0.342	0.26434	0.340184	96.22	2	/
1436	MOL008184	-7.2	(2R)-1-(4,8-dimethoxyfuro[2,3-b]quinolin-7-yl)oxy-3-methylbutane-2,3-diol	347.4	2	7	1.863	-1.52564	64.8172	0.27711	-0.17753	0.4075	0.218827	94.18	6	/
1437	MOL008203	-7.2	14-deoxy-11-oxo-andrographolide	348.48	2	5	1.672	3.39262	57.0558	-0.08811	-0.41955	0.34017	0.292884	83.83	4	/
1438	MOL008240	-7.2	(E)-3-[4-[(1R,2R)-2-hydroxy-2-(4-hydroxy-3-methoxy-phenyl)-1-methylol-ethoxy]-3-methoxy-phenyl]acrolein	374.42	3	7	2.195	4.18358	56.3171	-0.16249	-1.10532	0.36095	0.323192	105.45	9	/
1439	MOL008431	-7.2	(2R,3S)-2-(3,4-dihydroxyphenyl)chroman-3,7,8-triol	290.29	5	6	1.92	/	22.1539	0.05763	-0.69106	0.24042	0.360748	110.38	1	/
1440	MOL008448	-7.2	Calarene	204.39	0	0	4.123	-1.26468	52.6441	1.81326	2.0914	0.11397	0.234505	0	0	/
1441	MOL008460	-7.2	geissoschizinc acid	352.47	2	4	3.172	11.0802	49.9218	0.47295	0.11561	0.59725	0.240241	65.56	3	/
1442	MOL008487	-7.2	hirsutine	313.43	1	4	2.559	8.00528	34.4405	0.86018	0.78404	0.43399	0.258909	49.77	2	/
1443	MOL008494	-7.2	3,3'-Di-O-methylellagic acid	330.26	2	8	1.985	/	23.5315	0.01809	-0.97013	0.52537	0.31015	119.34	2	/
1444	MOL008532	-7.2	Deoxylapachol	226.29	0	2	3.575	/	24.3764	0.92019	0.37871	0.11275	0.424125	34.14	2	/
1445	MOL008642	-7.2	noryuziphine	269.37	2	3	3.092	4.97815	51.9278	1.00566	0.45488	0.20231	0.298304	41.49	3	/
1446	MOL009029	-7.2	Dehydrodiconiferyl alcohol 4,gamma'-di-O-beta-D-glucopyanoside_qt	358.42	3	6	2.163	7.53705	51.4423	0.03984	-1.15893	0.39505	0.266539	88.38	6	/
1447	MOL009207	-7.2	heteroclitin G	384.46	1	6	2.25	/	27.9698	0.62039	0.2472	0.75536	0.236999	74.22	2	/
1448	MOL009330	-7.2	Noscapine	413.46	0	8	3.012	13.5512	53.2868	0.88826	0.35796	0.87918	0.205637	75.69	4	/
1449	MOL009379	-7.2	2-oxostenine	291.43	0	4	2.043	8.15406	72.9407	0.67608	0.39802	0.341	0.266011	46.61	1	/
1450	MOL009434	-7.2	stemoninoamide	305.41	0	5	1.8	2.97807	66.7022	0.42257	-0.00307	0.32525	0.284575	55.84	1	/
1451	MOL009788	-7.2	diosbulbin A	376.44	1	7	0.866	-6.00334	39.5175	-0.01354	-0.28402	0.65049	0.193399	95.2	3	/
1452	MOL009920	-7.2	Gypenoside LXVIII_qt	462.79	4	4	4.617	/	20.5925	-0.11317	-1.02928	0.79872	0.244305	80.92	4	/
1453	MOL010470	-7.2	rabdosinatol	334.5	3	4	1.388	1.3336	30.883	-0.10301	-0.51727	0.41494	0.286626	77.76	0	/
1454	MOL010501	-7.2	7,9-ditert-butyl-1-oxaspiro[4.5]deca-6,9-diene-2,8-dione	276.41	0	3	3.373	1.20819	33.2239	0.87943	0.64792	0.1382	0.314287	43.37	2	/
1455	MOL010536	-7.2	(3aS,6aR,9aR,9bR)-3,6,9-trimethylene-3a,4,5,6a,7,8,9a,9b-octahydroazuleno[5,4-d]furan-2-one	230.33	0	2	3.282	3.1735	61.1956	1.28565	1.39811	0.1409	0.373702	26.3	0	/
1456	MOL010567	-7.2	acetoxyl oxokadsurane	442.5	0	8	1.962	/	28.5957	0.27538	-0.13041	0.87529	0.253621	89.52	4	/
1457	MOL010825	-7.2	Costunolide	232.35	0	2	4.022	/	29.0703	1.28407	1.42204	0.11428	0.358931	26.3	0	/
1458	MOL010826	-7.2	costuslactone	232.35	0	2	4.022	5.25472	60.4825	1.29694	1.43949	0.11427	0.346336	26.3	0	/
1459	MOL010833	-7.2	eudesma-5,11(13)-dien-8,12-olide	232.35	0	2	3.311	7.5297	52.7121	1.27197	1.40374	0.14775	0.307775	26.3	0	/
1460	MOL010843	-7.2	Balchanin	248.35	1	3	2.277	6.93011	36.4779	0.58793	0.2011	0.17221	0.318003	46.53	0	/
1461	MOL011140	-7.2	5alpha-Lanosta-7,9(11),24-triene-15alpha,26-dihydroxy-3-one	454.76	2	3	5.443	5.86535	38.5372	0.22605	-0.9079	0.80576	0.249387	57.53	5	/
1462	MOL011417	-7.2	longifolene	204.39	0	0	4.177	12.1759	44.3343	1.80854	2.23115	0.10826	0.245942	0	0	/
1463	MOL011903	-7.2	12s,16s(r)-dihydroxy-ent-labda-7,13-dien-15,16-olide	334.5	2	4	3.721	3.60545	37.9769	0.28031	-0.15618	0.30618	0.285857	66.76	3	/
1464	MOL011937	-7.2	acetic acid [(1R,3R,4R,4aS,8aS)-4-hydroxy-4-[2-(2-keto-3-pyrrolin-3-yl)ethyl]-3,4a,8,8-tetramethyl-decalin-1-yl] ester	377.58	2	5	2.961	5.83814	50.4882	0.43403	-0.06399	0.38805	0.265604	75.63	5	/
1465	MOL011940	-7.2	vitrofolal C	366.39	2	6	2.877	7.55792	42.2036	0.40871	-0.29481	0.65537	0.255437	85.22	4	/
1466	MOL012123	-7.2	denudanolide a	354.43	0	5	3.7	9.15374	31.1932	0.68072	0.09428	0.45555	0.350993	53.99	4	/
1467	MOL012161	-7.2	2-Methoxybenzyl-2,6-dimethoxybenzoate	302.35	0	5	3.22	4.79366	85.9647	1.02794	0.79544	0.21085	0.279881	53.99	7	/
1468	MOL012207	-7.2	lobelanidine	339.52	2	3	3.565	5.77617	60.5299	0.82473	0.30609	0.31745	0.33786	43.7	6	/
1469	MOL012414	-7.2	10,10-Dimethyl-2,6-dimethylene bicyclo[7.2.0]undecan-5beta-ol	220.39	1	1	3.705	4.16909	35.2696	1.32774	1.39404	0.10384	0.283249	20.23	0	/
1470	MOL012716	-7.2	5-(benzofuran-2-yl)resorcinol	226.24	2	3	3.409	6.00925	56.6722	1.09495	0.55097	0.1328	0	53.6	1	/
1471	MOL012778	-7.2	kaempferol-3-O-α-L-rhamnoside_qt	288.27	4	6	1.752	16.2127	30.242	-0.35245	-0.89133	0.2378	0.442669	107.22	1	/
1472	MOL012893	-7.2	(E)-(4-methylbenzylidene)-(4-phenyltriazol-1-yl)amine	262.34	0	3	4.091	-0.18694	57.8722	1.03859	0.39146	0.18812	0.39472	43.07	3	/
1473	MOL012920	-7.2	sinomenine	329.43	1	5	1.323	1.78857	30.9835	0.62182	0.42982	0.45872	0.209352	59	2	/
1474	MOL012921	-7.2	stepharine	297.38	1	4	1.815	10.3093	31.5479	0.63576	0.17471	0.33376	0.231471	47.56	2	/
1475	MOL013194	-7.2	isoyatein	400.46	0	7	3.754	8.77099	48.1582	0.74821	0.1896	0.64821	0.2392	72.45	7	/
1476	MOL013228	-7.2	caryophyllene alcohol	222.41	1	1	3.429	9.57869	65.7295	1.27061	1.36819	0.12831	0.21348	20.23	0	/
1477	MOL013288	-7.2	Picralinal	366.45	1	6	1.796	42.3433	58.0069	0.22846	-0.21227	0.7541	0.301411	67.87	3	/
1478	MOL013296	-7.2	Fustin	288.27	4	6	1.752	15.2117	50.9061	-0.32301	-1.14441	0.24085	0.435201	107.22	1	/
1479	MOL000046	-7.1	atractylone	216.35	0	1	4.109	1.73847	41.1008	1.76369	1.85447	0.12713	0	13.14	0	/
1480	MOL000235	-7.1	1,7-diphenyl-3,5-dihydroxy-1-heptene	282.41	2	2	3.635	7.33044	49.0129	0.61257	-0.01493	0.18058	0.351212	40.46	7	/
1481	MOL000308	-7.1	(2R,3R,3aS)-3a-allyl-2-(1,3-benzodioxol-5-yl)-5-methoxy-3-methyl-2,3-dihydrobenzofuran-6-one	340.4	0	5	2.399	13.6007	59.9888	0.7812	0.33452	0.43207	0.288405	53.99	4	/
1482	MOL000324	-7.1	kadsurin B	358.47	0	5	3.335	15.8463	30.5499	1.02692	0.80188	0.45599	0.252402	46.15	5	/
1483	MOL000497	-7.1	licochalcone a	338.43	2	4	4.617	16.1973	40.7897	0.81609	-0.20512	0.28517	0	66.76	6	/
1484	MOL000501	-7.1	Consume close grain	302.3	3	6	2.281	16.2274	68.1224	0.2792	-0.54193	0.27222	0	96.22	2	/
1485	MOL000548	-7.1	raddeanin C	434.58	2	7	1.674	4.09689	41.7148	0.37542	0.26904	0.75776	0.22335	102.29	4	/
1486	MOL000570	-7.1	Nonox D	219.3	1	1	4.289	4.998	39.8217	1.88086	1.61329	0.13135	0.457807	12.03	2	/
1487	MOL000604	-7.1	Eupaformosanin	420.5	2	8	1.812	4.81395	50.2007	-0.6395	-1.35857	0.52014	0.298715	119.36	7	/
1488	MOL000621	-7.1	16-epi-Isositsirikine	354.49	2	4	3.13	10.9111	49.5154	0.67934	0.11756	0.59413	0.196026	65.56	4	/
1489	MOL000695	-7.1	patchouli alcohol	222.41	1	1	3.427	12.6429	101.965	1.4	1.58147	0.13624	0.209283	20.23	0	/
1490	MOL000799	-7.1	(23r,24r,25r)-23,26-epoxy-3beta,14alpha,21alpha,22alpha-tetrahydroxyergost-7-en-6-one	476.72	4	6	2.277	/	24.0254	-0.55408	-1.12255	0.84702	0.259943	107.22	3	/
1491	MOL000822	-7.1	polyporusterone G	458.75	3	4	4.84	8.80903	33.4303	-0.19982	-0.6932	0.81312	0.290916	77.76	5	/
1492	MOL000921	-7.1	(1S,4E,10S)-8-isopropylidene-1,5-dimethyl-11-oxabicyclo[8.1.0]undec-4-en-7-one	234.37	0	2	3.094	/	27.2559	0.93674	0.88243	0.10782	0.328953	29.6	0	/
1493	MOL000937	-7.1	58870_FLUKA	204.39	0	0	4.364	12.471	49.0106	1.82227	2.07917	0.1039	0.221622	0	0	/
1494	MOL001013	-7.1	mansumbinoic acid	330.56	1	2	5.168	6.66905	48.1005	1.00041	0.91367	0.32213	0.317326	37.3	4	/
1495	MOL001022	-7.1	11α-hydroxypregna-4,17(20)-trans-diene-3,16-dione	326.52	0	2	4.004	4.52744	36.6151	0.8208	0.40431	0.47061	0.323619	34.14	0	/
1496	MOL001127	-7.1	erlangerin D	456.48	0	9	2.79	/	26.2803	0.44469	0.00318	0.90274	0.197737	98.75	6	/
1497	MOL001185	-7.1	furanoeudesma-1,4-diene	212.36	0	0	4.274	/	23.5993	1.89028	1.94451	0.126	0.272535	0	0	/
1498	MOL001360	-7.1	GA77	348.43	3	6	0.727	7.28004	87.8942	-0.64309	-1.11114	0.52764	0.343131	104.06	1	/
1499	MOL001406	-7.1	crocetin	328.44	2	4	4.581	2.02706	35.2964	0.54396	-0.83218	0.25639	0.428983	74.6	8	/
1500	MOL001546	-7.1	zizyphusine	342.45	2	4	3.122	1.01183	41.5269	0.9942	0.59517	0.54717	0.176107	58.92	2	/
1501	MOL001582	-7.1	Isolongifolene epoxide	220.39	0	1	3.181	14.3378	103.317	1.62389	2.02079	0.15862	0.236142	12.53	0	/
1502	MOL001616	-7.1	1-[1-oxo-9(3, 4-methylenedioxyphenyl)-2E,8E-nonadienyl] pyrrolidine	327.46	0	4	4.234	11.2477	49.4254	1.09224	0.3176	0.35884	0.301336	38.77	7	/
1503	MOL001717	-7.1	PELTATIN B	414.44	1	8	2.941	/	24.0724	0.53394	0.02277	0.86507	0.192178	92.68	4	/
1504	MOL001828	-7.1	3-[(3,5-dimethoxy-4-oxo-1-cyclohexa-2,5-dienylidene)methyl]-2,4-dihydro-1H-pyrrolo[2,1-b]quinazolin-9-one	350.4	1	6	1.307	27.2321	51.8382	0.80882	0.03047	0.56483	0.29657	73.32	3	/
1505	MOL001985	-7.1	ZINC01615307	414.44	1	8	2.941	10.2897	56.378	0.53468	-0.0474	0.86505	0.187785	92.68	4	/
1506	MOL002235	-7.1	EUPATIN	360.34	3	8	1.989	13.9399	50.8031	0.53246	-0.25937	0.40804	0.216802	118.59	4	/
1507	MOL002417	-7.1	fuzitine	342.45	2	4	3.122	/	25.7893	1.02103	0.69476	0.54396	0.166931	58.92	2	/
1508	MOL002798	-7.1	(5S)-5,9-dihydroxy-4-(4-hydroxyphenyl)-5,6-dihydro-1-benzoxocin-2-one	298.31	3	5	2.654	3.13891	44.3415	-0.03082	-0.86883	0.27925	0.404732	86.99	1	/
1509	MOL002840	-7.1	Cryptopimaric acid	302.5	1	2	4.882	1.38819	39.584	1.0824	0.96076	0.28087	0.280641	37.3	2	/
1510	MOL002844	-7.1	Pinocembrin	256.27	2	4	2.565	17.9636	64.7217	0.60542	0.11918	0.17985	0.425302	66.76	1	/
1511	MOL002852	-7.1	coumaperine	257.36	1	3	2.829	6.2141	98.1567	1.0454	0.54917	0.14134	0.328587	40.54	3	/
1512	MOL002863	-7.1	(E)-7-(1,3-benzodioxol-5-yl)-1-piperidino-hept-6-en-1-one	315.45	0	4	3.801	10.6038	54.1901	1.17993	0.59607	0.31098	0.2674	38.77	6	/
1513	MOL002910	-7.1	Carthamidin	288.27	4	6	2.03	15.8123	41.151	0.16103	-0.41926	0.24189	0.362358	107.22	1	/
1514	MOL002938	-7.1	(3R)-4'-Methoxy-2',3,7-trihydroxyisoflavanone	302.3	3	6	1.831	13.9046	68.8621	0.02945	-0.46168	0.26511	0.362143	96.22	2	/
1515	MOL003478	-7.1	cedrene	204.39	0	0	4.177	5.00474	53.0359	1.82894	2.23202	0.10503	0.26002	0	0	/
1516	MOL003575	-7.1	α-Panasinsene	204.39	0	0	4.078	0.56729	56.7675	1.82548	2.1069	0.1239	0	0	0	/
1517	MOL003604	-7.1	cnidimol F	290.29	3	6	0.645	14.6817	54.4327	-0.31824	-1.39474	0.28171	0.248967	100.13	1	/
1518	MOL003605	-7.1	(E)-2,3-bis(2-keto-7-methoxy-chromen-8-yl)acrolein	404.39	0	7	3.535	6.97736	56.3793	0.26427	-0.22463	0.71204	0.292103	95.95	5	/
1519	MOL003901	-7.1	Asparaside A_qt	434.73	2	4	4.128	3.65776	30.6048	0.11397	-0.63893	0.85988	0.211024	58.92	4	/
1520	MOL004029	-7.1	Visnagin	230.23	0	4	2.189	9.49938	44.2497	1.1001	0.65279	0.15152	0	52.58	1	/
1521	MOL004038	-7.1	beta-Rotunol	234.37	1	2	2.666	6.62807	59.6898	0.84406	0.76307	0.11668	0	37.3	1	/
1522	MOL004040	-7.1	cyperenoic acid	234.37	1	2	3.436	/	22.1901	1.03059	1.15505	0.14043	0	37.3	1	/
1523	MOL004125	-7.1	Curculigoside B_qt	290.29	3	6	2.45	5.01042	83.3624	0.24218	-0.2025	0.19458	0.380174	96.22	5	/
1524	MOL004144	-7.1	curculigosaponin E_qt	474.8	3	4	4.18	/	26.4521	-0.20982	-0.84766	0.78381	0.25009	77.76	5	/
1525	MOL004180	-7.1	Coronaridine	338.49	1	3	4.06	9.92307	34.9655	1.44441	1.28185	0.67559	0.18731	45.33	3	/
1526	MOL004190	-7.1	(-)-alpha-N-methylcanadine	354.46	0	4	3.49	5.78222	45.064	1.15258	0.45415	0.79625	0.188882	36.92	2	/
1527	MOL004203	-7.1	Dehydrocorybulbine	352.44	1	4	3.881	1.06384	46.9689	1.31923	0.4915	0.63199	0.146152	51.8	3	/
1528	MOL004211	-7.1	Glauvent	355.47	0	5	3.535	/	29.0275	1.35482	0.76835	0.60615	0.165115	40.16	4	/
1529	MOL004514	-7.1	Timosaponin B III_qt	416.71	2	3	4.773	4.32295	35.259	0.4187	-0.4667	0.87013	0.199726	49.69	4	/
1530	MOL004679	-7.1	longifolene	204.39	0	0	4.177	11.198	39.4948	1.8312	2.08098	0.10826	0.230754	0	0	/
1531	MOL004775	-7.1	Isobergapten	216.2	0	4	2.187	-3.86259	34.7464	0.95648	0.49349	0.13286	0.191486	52.58	1	/
1532	MOL004793	-7.1	Marmesine	246.28	1	4	2.03	0.160015	84.7696	0.42552	-0.18829	0.1753	0.301702	59.67	1	/
1533	MOL004811	-7.1	Glyasperin C	356.45	3	5	4.734	3.12644	45.5638	0.71318	0.06533	0.39947	0	79.15	4	/
1534	MOL005059	-7.1	Isoeleutherol glucosiden_qt	244.26	1	4	2.441	7.56935	39.1562	0.85942	0.50275	0.17412	0.357687	55.76	1	/
1535	MOL005096	-7.1	haplopine	245.25	1	5	2.079	-3.3924	32.2708	1.06508	0.62749	0.1745	0.172072	64.72	2	/
1536	MOL005103	-7.1	6-[(2R)-2,3-dihydroxy-3-methyl-butyl]-5,7-dimethoxy-coumarin	308.36	2	6	1.656	1.08665	33.5498	0.17849	-0.21954	0.21873	0.228848	89.13	5	/
1537	MOL005220	-7.1	Eseramine	318.42	2	7	1.606	6.37729	45.887	0.36561	-0.06445	0.3092	0.263259	73.91	2	/
1538	MOL005225	-7.1	ingenol	348.48	4	5	0.403	/	27.3351	-0.14605	-0.36596	0.42812	0.268475	97.99	1	/
1539	MOL005246	-7.1	gibberellin A20	332.43	2	5	1.694	7.97203	94.9336	-0.23151	-0.57052	0.48777	0.344097	83.83	1	/
1540	MOL005386	-7.1	Vulgarin	264.35	1	4	1.306	/	29.2112	0.0348	-0.26559	0.1974	0.359501	63.6	0	/
1541	MOL005621	-7.1	lineolone	364.53	4	5	0.423	/	26.5864	-0.35452	-0.99635	0.52824	0.259645	97.99	1	/
1542	MOL005643	-7.1	mollislactone	232.35	0	2	4.105	/	27.7306	1.39277	1.41335	0.11572	0.324943	26.3	0	/
1543	MOL005806	-7.1	4-[(2S)-2,3-dihydroxy-3-methylbutoxy]furo[3,2-g]chromen-7-one	304.32	2	6	1.719	-3.6614	39.9853	0.0514	-0.72946	0.29116	0.242902	93.04	4	/
1544	MOL005849	-7.1	didymin	286.3	2	5	2.549	16.8625	38.5514	0.60388	-0.0699	0.23908	0	75.99	2	/
1545	MOL005892	-7.1	1H-Cycloprop[e]azulene, 1a,2,3,4,6,7,7a,7b-octahydro-1,1,4,7-tetramethyl-	204.39	0	0	4.169	12.1347	53.4134	1.81733	2.06758	0.10403	0.224843	0	0	/
1546	MOL005904	-7.1	1,2,3,4,5,6-hexahydro-1,1,5,5-tetramethyl-7H-2,4a-methanonaphthalen-7-one	218.37	0	1	2.936	0.693063	44.7281	1.29125	1.48009	0.12495	0.296825	17.07	0	/
1547	MOL005944	-7.1	matrine	248.41	0	3	1.418	6.68525	63.7749	1.38831	1.52452	0.24931	0	23.55	0	/
1548	MOL006259	-7.1	9alpha-Hydroxyfraxinellone	248.3	1	4	1.894	-8.51678	75.4953	0.46937	0.09658	0.14826	0.259746	59.67	1	/
1549	MOL006261	-7.1	Isomaculosidine	259.28	0	5	2.356	12.9644	31.9941	0.91899	0.69451	0.19599	0.147347	53.6	2	/
1550	MOL006416	-7.1	phellodenol-c	244.31	2	3	2.256	3.22792	66.4202	0.34104	-0.48403	0.13402	0.374741	57.53	3	/
1551	MOL006460	-7.1	Obtusifolin	284.28	2	5	2.743	/	25.4871	0.5501	-0.25809	0.26594	0.365972	83.83	1	/
1552	MOL006475	-7.1	Obtusin	344.34	2	7	2.711	29.0199	81.431	0.58155	-0.3789	0.40459	0.243189	102.29	3	/
1553	MOL006561	-7.1	(+)-14alpha-hydroxymatrine	264.41	1	4	0.737	3.00905	35.7265	0.52962	0.48428	0.28667	0.205063	43.78	0	/
1554	MOL006574	-7.1	2-Hydroxychalcone	224.27	1	2	3.435	18.7646	37.3328	1.05917	0.60715	0.10322	0.47676	37.3	3	/
1555	MOL006879	-7.1	atratoside,a_qt	344.49	2	4	2.387	/	21.7706	0.22702	-0.13357	0.45249	0.201679	70.67	1	/
1556	MOL006956	-7.1	cyclo-(leu-tyr)	276.37	3	5	1.822	2.60962	111.16	0.16217	-0.34079	0.1547	0.377906	78.43	4	/
1557	MOL006980	-7.1	papaverine	339.42	0	5	3.504	4.14285	64.0428	1.21715	0.56574	0.37825	0.17916	49.81	6	/
1558	MOL007005	-7.1	Albiflorin_qt	318.35	2	6	0.415	5.91102	48.7001	-0.37853	-0.75365	0.32628	0.409898	93.06	4	/
1559	MOL007064	-7.1	przewalskin b	330.46	1	4	3.179	2.17351	110.324	0.34407	0.22084	0.43809	0.315081	63.6	1	/
1560	MOL007082	-7.1	Danshenol A	336.41	1	4	2.008	5.14679	56.9652	0.33496	-0.01425	0.52172	0.344625	63.6	2	/
1561	MOL007100	-7.1	dihydrotanshinlactone	266.31	0	3	2.765	5.42385	38.6848	1.25897	0.80714	0.32227	0.379224	39.44	0	/
1562	MOL007121	-7.1	miltipolone	300.43	1	3	2.739	1.70116	36.5561	0.49945	0.16887	0.36803	0.301145	46.53	0	/
1563	MOL007146	-7.1	salvipisone	312.44	1	3	5.202	/	25.0334	0.9188	0.31114	0.2376	0.365329	54.37	5	/
1564	MOL007149	-7.1	NSC 122421	300.48	1	2	4.987	14.5635	34.4929	1.07567	0.63293	0.27645	0.291964	37.3	1	/
1565	MOL007486	-7.1	ZINC01532096	284.15	0	3	3.25	0.474432	50.7399	0.89066	0.55313	0.14658	0.589516	37.38	1	/
1566	MOL007527	-7.1	9-cedranone	220.39	0	1	3.021	5.3547	63.3607	1.3457	1.56794	0.12026	0.252676	17.07	0	/
1567	MOL007699	-7.1	dichotomine,b	272.28	4	5	1.519	/	23.0155	-0.45394	-1.07359	0.22585	0.305269	104.79	3	/
1568	MOL007735	-7.1	Des-O-methyllasiodiplodin	278.38	2	4	4.34	5.06072	30.1197	0.83038	0.46481	0.20418	0.28754	66.76	0	/
1569	MOL007899	-7.1	2,8-dihydroxy-1,6-dimethyl-5-ethenyl-9,10-dihydrophenanthrene	266.36	2	2	4.938	0.373158	35.7709	1.33974	0.66596	0.22914	0.360411	40.46	1	/
1570	MOL007917	-7.1	8-hydroxy-2-methoxy-1,6-dimethyl-5-ethenyl-9,10-dihydrophenanthrene	280.39	1	2	5.19	0.660868	32.625	1.55037	0.97745	0.2571	0.30306	29.46	2	/
1571	MOL007985	-7.1	austrobailignan-5	312.39	0	4	4.961	12.9866	42.5432	1.19367	0.41811	0.37535	0.340013	36.92	5	/
1572	MOL008145	-7.1	Costaclavine	240.38	1	1	3.305	-1.32079	46.2072	1.51867	1.46315	0.23586	0.179006	19.03	0	/
1573	MOL008148	-7.1	Suberogorgin	248.35	1	3	2.1	1.65585	51.5418	0.45887	0.48766	0.16091	0.295723	54.37	1	/
1574	MOL008215	-7.1	Paniculide B	280.35	2	5	1.017	4.1615	52.2745	0.02675	-0.49583	0.20639	0.284225	79.29	4	/
1575	MOL008319	-7.1	α-Santalol	220.39	1	1	3.033	2.54456	48.2747	1.37466	1.49737	0.12551	0.242377	20.23	4	/
1576	MOL008420	-7.1	5-Hydroxy-2-[2-(4-hydroxyphenyl)acetyl]-3-methoxy-benzoic acid	302.3	3	6	2.322	19.4655	93.3383	-0.12344	-0.57957	0.20887	0.367711	104.06	5	/
1577	MOL008457	-7.1	Tetrahydroalstonine	352.47	1	4	2.664	10.5481	32.4198	0.89514	0.32735	0.81311	0.23339	54.56	2	/
1578	MOL008490	-7.1	isocorynantheic acid	352.47	2	4	2.963	12.7885	72.3619	0.71426	0.25992	0.59783	0.237373	65.56	4	/
1579	MOL008800	-7.1	thalbaicalidine	371.47	1	6	3.267	/	29.4009	0.74924	0.29737	0.65451	0.172745	60.39	4	/
1580	MOL008992	-7.1	Wuweizisu C	384.46	0	6	4.869	8.72074	46.2669	1.08414	0.49518	0.8436	0.198897	55.38	2	/
1581	MOL009394	-7.1	stemonamine	317.42	0	5	2.122	5.97379	45.195	0.55785	0.4809	0.34567	0.277657	55.84	1	/
1582	MOL009439	-7.1	2-methyl-5-(2-phenylethyl)resorcinol	228.31	2	2	4.212	/	20.4937	1.30314	0.90725	0.10293	0.3895	40.46	3	/
1583	MOL009579	-7.1	ent-(16S)-atisan-13,17-oxide	288.52	0	1	4.267	8.21897	47.7419	1.53453	1.61701	0.4318	0.184827	9.23	0	/
1584	MOL009878	-7.1	Cyclobuxine	386.69	3	3	2.889	5.07619	84.4792	0.93122	0.64735	0.70198	0.25333	44.29	3	/
1585	MOL010509	-7.1	gmelofuran	246.33	0	3	3	23.9646	46.3287	0.66329	0.49511	0.16456	0.292605	47.28	1	/
1586	MOL010533	-7.1	Aromadendrene, dehydro	202.37	0	0	3.973	12.2909	54.2788	1.86277	2.11711	0.10463	0.245818	0	0	/
1587	MOL011072	-7.1	Quinicine	324.46	1	4	2.917	16.4713	75.4432	0.74701	-0.00024	0.33103	0.229877	51.22	6	/
1588	MOL011083	-7.1	2-methoxy-3-phenyl-chromone	252.28	0	3	3.345	/	26.2664	1.24625	0.91432	0.17456	0.392399	39.44	2	/
1589	MOL011234	-7.1	ganoderiol E	472.78	3	4	4.797	/	27.8696	-0.04442	-1.04161	0.82418	0.217238	77.76	6	/
1590	MOL011722	-7.1	arnicolide C	334.45	0	5	2.794	3.71213	76.9148	0.48386	0.36247	0.32376	0.347047	69.67	3	/
1591	MOL011724	-7.1	florilenalin isobutyrate	348.48	1	5	2.827	0.921156	55.5329	0.24305	0.12732	0.3791	0.32662	72.83	3	/
1592	MOL011748	-7.1	nodakenetin	230.28	0	3	3.179	1.75004	68.6215	1.07647	0.9069	0.1487	0.279561	39.44	1	/
1593	MOL012131	-7.1	isodihydrofutoquinol a	356.45	0	5	3.344	11.8029	60.5438	0.73735	0.19117	0.35827	0.293696	53.99	7	/
1594	MOL012142	-7.1	Estriol	288.42	3	3	2.846	/	27.3162	0.34629	-0.1647	0.36002	0.282199	60.69	0	/
1595	MOL012153	-7.1	coriandrone A	292.36	1	5	2.251	0.180003	40.3432	0.64423	0.20575	0.24685	0.24065	64.99	2	/
1596	MOL012170	-7.1	Benzyl 2-hydroxy-6-methoxybenzoate	258.29	1	4	2.985	4.27446	88.6788	1.08598	0.88474	0.14033	0.38004	55.76	5	/
1597	MOL012200	-7.1	Sumatrol	410.45	1	7	3.663	19.3652	70.9235	0.73943	0.05677	0.90734	0.240199	83.45	3	/
1598	MOL012390	-7.1	aristolochic acid Ⅲ	341.29	1	7	2.897	/	20.6144	0.33666	-0.2865	0.55443	0.0599818	110.81	3	/
1599	MOL012432	-7.1	12432	300.33	3	5	3.27	14.9561	42.654	0.58684	-0.04016	0.26033	0.338091	86.99	1	/
1600	MOL012739	-7.1	4-[(E)-2-(2,4-dihydroxyphenyl)vinyl]resorcinol	244.26	4	4	2.747	4.58317	81.5511	0.55763	-0.30722	0.13074	0.410713	80.92	2	/
1601	MOL012812	-7.1	ergosta-7,22-dien-3β,5α,6β-triol	430.74	3	3	5.146	5.45967	31.4275	0.4122	-0.19436	0.77098	0.223427	60.69	4	/
1602	MOL013067	-7.1	Tecomin	242.29	1	3	2.862	17.2167	65.4094	0.80057	0.49923	0.13188	0.435929	54.37	2	/
1603	MOL013086	-7.1	3'(S)-Acetoxy-4'(R)-hydroxy-3',4'-dihydroxanthyletin	304.32	1	6	1.577	/	27.0334	0.24456	-0.30371	0.30657	0.284497	85.97	2	/
1604	MOL013087	-7.1	Peucedanocoumarin II	386.43	0	7	3.503	3.16879	63.479	0.24519	-0.26045	0.53222	0.382294	92.04	5	/
1605	MOL013107	-7.1	Sphondin	216.2	0	4	2.187	-3.89331	42.9903	0.95943	0.53735	0.13311	0.233917	52.58	1	/
1606	MOL013192	-7.1	Dihydrocubebin	358.42	2	6	2.897	17.3501	49.6352	-0.00742	-0.88302	0.45851	0.330787	77.38	7	/
1607	MOL013229	-7.1	caryophyllenol	222.41	1	1	3.429	9.90507	66.4906	1.22192	1.31165	0.1283	0.21199	20.23	0	/
1608	MOL000044	-7	atractylenolideII	232.35	0	2	3.573	7.20905	47.504	1.29724	1.37316	0.14799	0	26.3	0	/
1609	MOL000049	-7	3β-acetoxyatractylone	274.39	0	3	3.387	-1.30599	54.0667	1.13182	1.07517	0.21906	0	39.44	2	/
1610	MOL000144	-7	Kirenol	352.57	4	4	1.832	/	23.1761	-0.59755	-1.4877	0.38628	0.213643	80.92	4	/
1611	MOL000316	-7	isofutoquinol A	354.43	0	5	1.942	8.44338	59.2011	0.64593	0.30664	0.48174	0.290442	53.99	5	/
1612	MOL000740	-7	(+)-Cycloolivil	376.44	5	7	1.239	/	24.5047	-0.28695	-1.06929	0.42259	0.221632	119.61	5	/
1613	MOL000782	-7	Menisporphine	321.35	0	5	3.06	/	24.331	1.04773	0.14605	0.5176	0.201061	57.65	3	/
1614	MOL000952	-7	(3S,3aS,8aS)-3-hydroxy-5-isopropylidene-3,8-dimethyl-2,3a,4,8a-tetrahydro-1H-azulen-6-one	234.37	1	2	3.003	/	25.0109	0.73052	0.36451	0.10444	0.32883	37.3	0	/
1615	MOL001083	-7	cyperene	218.42	0	0	4.524	12.7526	53.053	1.82058	2.17288	0.12501	0.238211	0	0	/
1616	MOL001122	-7	(4aS,8aS)-3,5,8a-trimethyl-4a,9-dihydro-4H-benzo[f]benzofuran	214.33	0	1	3.611	/	27.7019	1.77185	1.77351	0.12808	0.257483	13.14	0	/
1617	MOL001125	-7	erlangerin B	454.51	0	8	3.417	/	21.3703	0.69144	0.14991	0.88134	0.241063	81.68	6	/
1618	MOL001131	-7	phellamurin_qt	356.4	4	6	3.609	14.8876	56.5966	0.13838	-0.49541	0.39283	0.37692	107.22	3	/
1619	MOL001153	-7	(5E,9E)-3,6,10-trimethyl-8,11-dihydro-7H-cyclodeca[b]furan-4-one	230.33	0	2	4.061	11.7826	41.9981	1.26685	1.32506	0.11355	0.277352	30.21	0	/
1620	MOL001156	-7	3-methoxyfuranoguaia-9- en-8-one	260.36	0	3	2.981	7.97313	35.1471	1.03907	0.84972	0.18382	0.223787	39.44	1	/
1621	MOL001343	-7	GA122	330.41	2	5	1.296	7.01404	64.7933	-0.17117	-0.73418	0.49617	0.336048	83.83	1	/
1622	MOL001351	-7	Gibberellin A44	346.46	2	5	1.891	11.8032	101.613	-0.13005	-0.48359	0.54105	0.32472	83.83	1	/
1623	MOL001466	-7	(+/-)-Homochelidonine	369.45	1	6	2.528	4.40642	36.8383	0.81507	0.39977	0.83641	0.203614	60.39	2	/
1624	MOL001475	-7	beta-Isosparteine	234.43	0	2	2.364	8.65665	59.8136	1.56806	2.01285	0.20538	0.186115	6.48	0	/
1625	MOL001563	-7	piperundecalidine	367.53	0	4	5.158	/	29.9557	1.16566	0.27385	0.51834	0.286489	38.77	8	/
1626	MOL001597	-7	Tetradecahydro-1-methylphenanthrene	206.41	0	0	5.078	5.43175	37.5146	1.78595	2.19081	0.10985	0.174573	0	0	/
1627	MOL001713	-7	(5R,5aR,8aR,9S)-5-hydroxy-9-(3,4,5-trimethoxyphenyl)-5a,6,8a,9-tetrahydro-5H-isobenzofurano[5,6-f][1,3]benzodioxol-8-one	414.44	1	8	2.112	10.7405	30.6084	0.20882	-0.39612	0.85669	0.220457	92.68	4	/
1628	MOL001716	-7	4'-Demethylpodophyllotoxin	400.41	2	8	1.861	/	27.0464	0.04188	-0.61496	0.82171	0.256774	103.68	3	/
1629	MOL001928	-7	albiflorin_qt	318.35	2	6	0.415	6.53583	66.6408	-0.48821	-0.88431	0.32626	0.409382	93.06	4	/
1630	MOL002150	-7	1-Acetyl-beta-carboline	210.25	1	2	2.341	23.4719	67.1228	1.18294	0.80573	0.13047	0.285942	45.75	1	/
1631	MOL002284	-7	PIT	244.26	4	4	2.747	4.3799	72.2903	0.63664	0.01435	0.13048	0.465655	80.92	2	/
1632	MOL002332	-7	STOCK1N-53032	297.38	1	4	1.815	/	27.7869	0.84389	0.36783	0.33379	0.222803	47.56	2	/
1633	MOL002333	-7	Tetraneurin A	322.39	1	6	0.7	4.54394	35.3989	0.03756	-0.26916	0.30933	0.314633	89.9	3	/
1634	MOL002697	-7	junipene	204.39	0	0	4.177	12.1976	44.0737	1.82262	2.14244	0.10826	0.247147	0	0	/
1635	MOL002719	-7	6-Hydroxynaringenin	288.27	4	6	2.03	15.6665	33.2292	0.27121	-0.27187	0.24203	0.343332	107.22	1	/
1636	MOL002913	-7	Dihydrobaicalin_qt	272.27	3	5	2.298	16.1274	40.0378	0.56056	0.18159	0.20722	0.356847	86.99	1	/
1637	MOL002934	-7	NEOBAICALEIN	374.37	2	8	2.536	16.4973	104.345	0.73692	-0.19207	0.43917	0.183083	107.59	5	/
1638	MOL002961	-7	(-)-Vestitol	272.32	2	4	3.145	3.28663	70.2927	0.92422	0.64581	0.20917	0.289542	58.92	2	/
1639	MOL003117	-7	Ioniceracetalides B_qt	314.37	1	7	1.004	2.84959	61.1857	-0.08503	-0.37272	0.1927	0	83.45	6	/
1640	MOL003272	-7	Wilsonine	343.46	0	5	1.953	/	29.2685	1.08592	0.8417	0.6511	0.134332	43.46	3	/
1641	MOL003475	-7	9-Cedranone	220.39	0	1	3.021	4.98764	67.6036	1.25566	1.46823	0.12029	0.273507	17.07	0	/
1642	MOL003565	-7	longicyclene	204.39	0	0	3.547	13.6331	46.0702	1.80934	2.15806	0.14982	0	0	0	/
1643	MOL003607	-7	cniforin B	414.49	0	7	4.632	6.64743	36.6978	0.59529	-0.05392	0.60204	0.332567	92.04	7	/
1644	MOL003673	-7	Wighteone	338.38	3	5	3.921	17.0432	42.7967	0.63938	-0.16042	0.3622	0.311914	90.9	3	/
1645	MOL003939	-7	Nantenin	339.42	0	5	3.335	/	25.4882	0.93311	0.38133	0.74336	0.2219	40.16	2	/
1646	MOL004014	-7	Evodiamide	307.43	2	3	3.251	22.1395	73.77	1.30495	0.81302	0.28117	0.287545	48.13	5	/
1647	MOL004025	-7	N-(2-Methylaminobenzoyl)tryptamine	293.4	3	3	3.045	22.7488	56.9561	1.22209	0.80195	0.26287	0.298312	56.92	5	/
1648	MOL004077	-7	sugeonyl acetate	276.41	0	3	2.521	4.21501	45.0765	0.719	0.58032	0.19742	0	43.37	2	/
1649	MOL004104	-7	Pratol	268.28	1	4	2.853	/	20.0401	0.7633	-0.11834	0.2095	0	59.67	2	/
1650	MOL004173	-7	darutoside_qt	322.54	3	3	2.995	/	29.933	0.05491	-0.4083	0.31307	0.209491	60.69	2	/
1651	MOL004197	-7	Corydine	341.44	1	5	3.284	2.25285	37.1569	1.28673	0.78909	0.55435	0.218279	51.16	3	/
1652	MOL004234	-7	2,3,9,10-tetramethoxy-13-methyl-5,6-dihydroisoquinolino[2,1-b]isoquinolin-8-one	381.46	0	6	3.137	1.96561	76.768	1.1685	0.36327	0.72539	0.191164	58.92	4	/
1653	MOL004283	-7	ledenoxide	220.39	0	1	3.023	14.2199	80.2251	1.68814	1.95939	0.15754	0.236913	12.53	0	/
1654	MOL004291	-7	Oxycurcumenol	250.37	1	3	1.804	9.56593	67.0641	0.82765	0.93242	0.18343	0.277715	41.99	0	/
1655	MOL004325	-7	4,5-Epoxy-12-hydroxy-1(10),7(11)-germacradien-8-one	250.37	1	3	2.004	/	24.3411	0.50168	0.41517	0.12527	0.278537	49.83	1	/
1656	MOL004388	-7	6-hydroxy-11,12-dimethoxy-2,2-dimethyl-1,8-dioxo-2,3,4,8-tetrahydro-1H-isochromeno[3,4-h]isoquinolin-2-ium	370.41	1	6	2.753	1.22156	60.6415	0.34258	-0.12089	0.65693	0	85.97	2	/
1657	MOL004576	-7	taxifolin	304.27	5	7	1.485	14.4063	57.8416	-0.22844	-0.80293	0.27345	0.390146	127.45	1	/
1658	MOL004989	-7	6-prenylated eriodictyol	356.4	4	6	3.887	16.5171	39.2238	0.3988	-0.28652	0.41259	0	107.22	3	/
1659	MOL005038	-7	Isoaloesin_qt	248.25	2	5	1.195	/	29.3346	0.39868	-0.18034	0.13791	0.279786	87.74	2	/
1660	MOL005054	-7	Aloesone	232.25	1	4	1.462	17.1989	59.72	0.39169	-0.23439	0.11713	0.364972	67.51	2	/
1661	MOL005084	-7	7-demethyl-6-methoxy-5,6-dihydrochelerythrine	365.41	1	6	3.726	5.42937	30.7426	1.02905	0.36021	0.83404	0.284997	60.39	2	/
1662	MOL005094	-7	3-[(2R)-2,3-dihydroxy-3-methyl-butyl]-4-methoxy-1-methyl-carbostyril	291.38	2	5	0.709	/	26.9668	0.24331	-0.18938	0.18898	0.282141	71.69	4	/
1663	MOL005190	-7	eriodictyol	288.27	4	6	2.03	15.8122	71.7927	0.16701	-0.54374	0.24372	0.378228	107.22	1	/
1664	MOL005406	-7	atropine	289.41	1	4	1.721	2.7474	45.9706	0.42984	0.01478	0.19328	0.281506	49.77	5	/
1665	MOL005622	-7	tomentogenin	368.57	5	5	1.067	4.34246	37.8408	-0.5914	-1.13357	0.53213	0.215837	101.15	1	/
1666	MOL005646	-7	21-O-Methyl-5-pregnene-3beta,14beta,17beta,20,21-pentol	380.58	4	5	1.439	5.1908	45.1211	-0.04494	-0.72836	0.59656	0.18547	90.15	3	/
1667	MOL005718	-7	6-Methoxy-7,8-methylenedioxy coumarin	220.19	0	5	1.652	/	28.6115	0.85762	0.4369	0.13445	0	57.9	1	/
1668	MOL005734	-7	eupatilin	344.34	2	7	2.553	/	29.3927	0.74707	-0.30335	0.37739	0	98.36	4	/
1669	MOL005792	-7	{5-[2'(R)-Hydroxy-3'-methyl-3'-butenyl-oxy]furocoumarin}	286.3	1	5	2.74	-1.89388	42.8509	0.52974	-0.03737	0.25687	0.268097	72.81	4	/
1670	MOL005885	-7	α-patchoulene	204.39	0	0	4.123	12.156	54.6361	1.81673	2.04644	0.10896	0.236197	0	0	/
1671	MOL005893	-7	Methanoazulene,2,3,6,7,8,8ahexahydro- 1,4,9,9-tetramethyl-,(1R,3aR,7R,- 8aa)-	204.39	0	0	4.318	5.1367	34.6601	1.83736	2.02866	0.11645	0.226331	0	0	/
1672	MOL005964	-7	β-panasinsene	204.39	0	0	4.132	0.61329	56.2821	1.77044	2.05964	0.12393	0.249178	0	0	/
1673	MOL005988	-7	4-hydroxy mephenytion	234.28	2	5	1.333	1.42201	79.8951	0.17071	-0.23081	0.10239	0	69.64	2	/
1674	MOL006141	-7	1,3-dihydroxy-2-hydroxymthylanthraquinone-3-O-xylosyl(1→6)-glucoside_qt	284.28	3	5	2.155	29.0831	71.2738	0.04794	-0.86638	0.26728	0	94.83	1	/
1675	MOL006149	-7	7-hydroxy-8-methyl-4-vinyl-9,10-dihydrophenanthrene-1-carboxylic acid	278.32	0	3	2.969	0.587022	56.9915	0.55813	0.03365	0.27067	0.125598	63.19	2	/
1676	MOL006326	-7	Ensaculin	452.6	0	7	4.574	0.716116	45.7625	0.95483	0.19956	0.86298	0.220311	64.38	8	/
1677	MOL006562	-7	(+)-7,11-dehydromatrine,(leontalbinine)	246.39	0	3	1.424	6.45634	62.0826	1.06311	1.1151	0.2502	0.164645	23.55	0	/
1678	MOL006564	-7	(+)-allomatrine	248.41	0	3	1.418	5.49221	58.8749	1.08121	1.13009	0.24941	0.183574	23.55	0	/
1679	MOL006589	-7	Artepillin C	300.43	2	3	5.348	1.28264	38.3946	0.82822	0.10903	0.16514	0.351484	57.53	6	/
1680	MOL006604	-7	(2S)-7-hydroxy-2-(4-hydroxyphenyl)-5-methoxy-8-(3-methylbut-2-enyl)chroman-4-one	354.43	2	5	4.405	15.5421	48.0928	0.79598	-0.0009	0.38968	0.300253	75.99	4	/
1681	MOL006775	-7	epi-Afzelechin	274.29	4	5	2.188	/	23.7372	0.18666	-0.33581	0.20963	0.359459	90.15	1	/
1682	MOL006983	-7	Dehydrostephanine	307.37	0	4	3.635	/	29.081	1.10315	0.59355	0.64112	0.26924	30.93	1	/
1683	MOL007008	-7	4-ethyl-paeoniflorin_qt	332.38	1	6	1.016	8.88354	56.8696	-0.17463	-0.51572	0.44483	0.34842	74.22	6	/
1684	MOL007081	-7	Danshenol B	354.48	1	4	2.585	4.27987	57.9509	0.53345	0.10663	0.55764	0.295754	63.6	2	/
1685	MOL007143	-7	salvilenone Ⅰ	270.4	1	2	2.882	1.0039	32.4347	1.13263	0.76762	0.22895	0.295235	37.3	1	/
1686	MOL007207	-7	Machiline	285.37	3	4	2.825	3.69562	79.6416	0.78439	0.08551	0.23513	0.269332	61.72	3	/
1687	MOL007216	-7	n-nornuciferine	281.38	1	3	3.031	/	22.5258	1.20773	0.73384	0.36436	0.223096	30.49	2	/
1688	MOL007714	-7	1-methoxyacetylshikonin	344.39	1	6	3.064	29.6947	73.0903	0.23712	-0.5053	0.2922	0.356563	89.9	6	/
1689	MOL007908	-7	7-hydroxy-2-methoxy-1,8-dimethyl-9,10-dihydrophenanthrene-4-carbaldehyde	282.36	1	3	4.397	0.937429	60.4227	0.93441	0.24466	0.26221	0.319708	46.53	2	/
1690	MOL007915	-7	1-hydroxyethyl)-2,6-dihydroxy-1,7-dimethyl-9,10-dihydrophenanthrene	284.38	3	3	4.16	-1.15409	42.3136	0.88165	0.16387	0.2576	0.325941	60.69	1	/
1691	MOL007918	-7	2-hydroxy-7-methoxy-1,8-dimethyl-5-ethenyl-9,10-dihydrophenanthrene	280.39	1	2	5.19	0.397473	43.4891	1.47674	0.89313	0.25731	0.319434	29.46	2	/
1692	MOL007923	-7	2-(4-hydroxyphenyl)ethyl (E)-3-(4-hydroxyphenyl)prop-2-enoate	284.33	2	4	3.523	5.24499	93.3555	0.68008	-0.28342	0.20507	0.416243	66.76	6	/
1693	MOL007970	-7	5,8-Dimethylbellidifolin	302.3	1	6	2.648	15.2981	99.7539	0.98454	0.30041	0.30172	0.198791	78.13	3	/
1694	MOL008047	-7	Artepillin A	316.43	2	4	3.818	5.96162	68.3172	0.44984	-0.15437	0.23516	0.2881	66.76	6	/
1695	MOL008141	-7	7beta,12-Dimethoxy-8,11,13-abietatrien-11-ol	346.56	1	3	5.269	/	21.744	1.16813	0.98362	0.36399	0.189068	38.69	3	/
1696	MOL008195	-7	Orixinone	317.37	0	6	3.045	6.70005	51.4304	0.80603	0.53337	0.31445	0.234684	66.88	5	/
1697	MOL008238	-7	3-[2-[(1S,4aR,5S,8aR)-5,8a-dimethyl-2-methylene-5-methylol-decalin-1-yl]ethyl]-5H-furan-2-one	318.5	1	3	4.126	3.8322	63.5389	0.679	0.19791	0.28082	0.269739	46.53	4	/
1698	MOL008476	-7	hirsutasideB	432.56	1	5	5.4	15.5477	40.2115	0.74363	0.08034	0.80471	0.341464	81.28	8	/
1699	MOL008477	-7	corynoxeine	382.5	1	6	1.526	14.1483	57.1255	0.86127	0.50129	0.56939	0.264602	67.87	5	/
1700	MOL008539	-7	(2R)-3-[3-(5-allyl-2-hydroxyphenyl)-4-hydroxyphenyl]propane-1,2-diol	300.38	4	4	3.028	0.439044	32.2137	0.11295	-0.79893	0.20348	0.3353	80.92	6	/
1701	MOL008635	-7	coryincine	354.49	2	4	2.929	9.80504	38.2719	0.42824	-0.12669	0.81097	0.22369	65.56	2	/
1702	MOL008833	-7	xanthoplanine	356.48	1	4	3.373	/	26.5436	0.98551	0.5219	0.59605	0.136019	47.92	3	/
1703	MOL008846	-7	ZINC01280365	330.51	1	3	3.122	3.98515	46.3756	0.21677	-0.31648	0.49148	0.284113	54.37	2	/
1704	MOL008918	-7	Arteglasin A	304.37	0	5	1.288	1.40058	52.4493	0.32038	-0.1139	0.33288	0.349388	65.13	2	/
1705	MOL008978	-7	Gomisin R	400.46	1	7	3.834	9.53957	34.8426	0.60465	0.03731	0.85805	0.204657	75.61	2	/
1706	MOL009009	-7	(+)-medioresinol	388.45	2	7	2.117	1.39046	87.1887	0.49514	-0.28701	0.61875	0.195261	86.61	5	/
1707	MOL009057	-7	liriodendrin_qt	450.48	4	10	1.566	3.7809	53.1374	0.33734	-0.30245	0.79961	0.107252	136.3	6	/
1708	MOL009213	-7	kadsulignan B	474.55	0	9	1.608	6.71706	30.6337	0.24472	-0.22753	0.84201	0.210667	98.75	7	/
1709	MOL009300	-7	Azuleno(4,5-b)furan-2(3H)-one, decahydro-4-hydroxy-3-methyl-6,9-bis(methylene)-, (3R-(3alpha,3abeta,4alpha,6abeta,9abeta,9balpha))-	248.35	1	3	2.036	2.92692	56.0441	0.72339	0.62267	0.16137	0.339011	46.53	0	/
1710	MOL009332	-7	Dihydrosecurinine	219.31	0	3	1.337	9.64689	55.363	0.85421	0.86923	0.16706	0.248431	29.54	0	/
1711	MOL009335	-7	Erythroculine	343.46	0	5	2.305	9.79744	63.3636	0.56625	0.04088	0.53065	0.184285	48	4	/
1712	MOL009338	-7	Norswertianin	260.21	4	6	1.895	15.9502	92.1425	0.34566	-0.46112	0.21859	0.397787	111.13	0	/
1713	MOL009458	-7	3-Demethylcolchicine	385.45	2	7	1.467	2.46729	39.3432	0.12204	-0.5171	0.56626	0.242235	94.09	4	/
1714	MOL009558	-7	2-hydroxyethyl 5-hydroxy-2-(2-hydroxybenzoyl)-4-(hydroxymethyl)benzoate	332.33	4	7	1.411	17.6062	62.3161	-1.02324	-1.70524	0.25772	0.369691	124.29	7	/
1715	MOL009973	-7	Gypenoside XXVIII_qt	416.71	2	3	5.327	7.44459	32.0826	0.29148	-0.43832	0.7434	0.229404	57.53	5	/
1716	MOL010004	-7	7beta-(4-methylsenecioyloxy)oplopa-3(14)E,8(10)-dien-2-one	316.48	0	3	4.481	9.10071	69.3282	0.91353	0.56068	0.21759	0.331786	43.37	4	/
1717	MOL010051	-7	farfugin A	214.33	0	1	4.871	0.851638	50.8909	1.83635	1.76237	0.12529	0.240119	13.14	0	/
1718	MOL010242	-7	(2R,4R)-2-phenylchroman-4-ol	226.29	1	2	2.731	8.73415	52.5291	1.14187	1.12667	0.13158	0.36933	29.46	1	/
1719	MOL010244	-7	(2S)-Flavanone	224.27	0	2	3.1	21.8277	64.0369	1.13857	1.04543	0.13285	0.439331	26.3	1	/
1720	MOL010514	-7	Fenozan	278.43	2	3	4.459	/	21.2158	0.9128	0.49678	0.12542	0.278433	57.53	5	/
1721	MOL010523	-7	4,5,9,10-Dehydro-isolongifolene	200.35	0	0	3.189	14.1814	41.9885	1.82227	2.05353	0.11164	0.227436	0	0	/
1722	MOL010524	-7	4-hydroxydihydroagarofuran	238.41	1	2	2.587	-1.36427	107.647	1.2172	1.48576	0.14516	0.234551	29.46	0	/
1723	MOL010540	-7	Nardosinone	250.37	0	3	3.182	9.57281	66.3392	0.71846	0.81096	0.17115	0.281798	35.53	0	/
1724	MOL010542	-7	seychellane	204.39	0	0	4.177	12.4987	52.342	1.79003	2.03073	0.11757	0.236546	0	0	/
1725	MOL010822	-7	ZINC04026824	220.39	1	1	3.075	4.96094	68.9668	1.22913	1.38795	0.12035	0.24265	20.23	0	/
1726	MOL010830	-7	dihydrocostus lactone	234.37	0	2	4.008	4.70889	62.2974	1.27067	1.37946	0.11328	0.318011	26.3	0	/
1727	MOL010837	-7	isodihydrocostunolide	236.34	0	3	3.353	5.86984	43.436	0.72767	0.78416	0.11545	0.335784	43.37	0	/
1728	MOL011156	-7	epoxyganoderiol A	472.78	2	4	4.789	6.67961	33.78	0.15299	-0.78439	0.82877	0.254692	70.06	5	/
1729	MOL011455	-7	20-Hexadecanoylingenol	418.58	3	6	1.905	-0.750707	32.6987	-0.24312	-0.38173	0.65347	0.294557	104.06	5	/
1730	MOL011716	-7	[2-hydroxy-2-(2-hydroxy-4-methylphenyl)-3-(2-methylpropanoyloxy)propyl] 2-methylpropanoate	338.44	2	6	3.267	3.47382	43.1897	0.23749	-0.21312	0.1989	0.328124	93.06	9	/
1731	MOL011721	-7	Parthenin	262.33	1	4	1.653	/	23.1836	0.16725	0.01119	0.19305	0.386865	63.6	0	/
1732	MOL011753	-7	5-O-Methylvisamminol	290.34	1	5	2.016	14.674	37.9901	0.53997	-0.10466	0.2494	0.225805	68.9	2	/
1733	MOL011918	-7	eurostoside_qt	330.36	3	6	0.889	/	22.9145	-0.34418	-0.99107	0.35545	0.335856	96.22	5	/
1734	MOL011934	-7	vitexifolin A	290.54	1	1	5.29	4.29427	32.7499	1.35342	1.26424	0.18347	0.289756	20.23	4	/
1735	MOL011972	-7	isoimperatorin	284.33	0	4	3.974	/	23.5537	1.04886	0.58579	0.25859	0.259626	52.58	4	/
1736	MOL011982	-7	β-cedrene	204.39	0	0	4.177	4.96864	56.5275	1.82168	2.12378	0.10508	0.258513	0	0	/
1737	MOL012168	-7	aristolene	204.39	0	0	3.929	-1.59544	56.0622	1.82381	2.18866	0.11414	0.25013	0	0	/
1738	MOL012209	-7	2-[(2R,6S)-6-[(2R)-2-hydroxy-2-phenylethyl]-1-methylpiperidin-2-yl]-1-phenylethanone	337.5	1	3	3.934	19.1911	45.5323	0.771	0.22037	0.32026	0.376397	40.54	6	/
1739	MOL012232	-7	5-hydroxy-6,7-dimethoxycoumarin	222.21	1	5	1.6	1.83225	67.307	0.65962	0.19792	0.10368	0.227781	68.9	2	/
1740	MOL012393	-7	aristolochic acid Ⅶ	371.32	1	8	2.881	6.0113	36.7638	0.39591	-0.15162	0.65297	0.0556224	120.04	4	/
1741	MOL012866	-7	linalyl anthranilate	273.41	2	3	4.032	5.79546	64.9187	0.84859	0.57744	0.12399	0.379173	52.32	7	/
1742	MOL013081	-7	Decussine	301.42	0	2	3.433	9.2852	39.83	1.73863	1.12418	0.64873	0.202101	21.06	0	/
1743	MOL013094	-7	8-[(2R)-2,3-dihydroxy-3-methyl-butyl]-5,7-dimethoxy-coumarin	308.36	2	6	1.656	2.05145	48.5691	-0.02908	-0.50431	0.21497	0.240324	89.13	5	/

## Sheet: Table S2
Table S2 Natural Compounds with Their 2D Structures, Molecular Formulas, and Natural Sources
natural compound	structure	molecular formula	natural source
Mulberroside C (1)		C24H26O9	Mori Cortex
Limonin (2)		C26H30O8	Coptidis Rhizoma, Phellodendri Chinrnsis Cortex
Sesamolin (3)		C20H18O7	Sesami Nigrum Semen
Tanshinone IIA (4)		C19H18O3	Radix Salviae, Peucedani Radix
Glycitin (5)		C22H22O10	Sojae Semen Praeparatum, Puerariae Flos, Coriandri Sativi Herba
Coptisine (6)		C19H14NO4	Coptidis Rhizoma, Phellodendri Chinrnsis Cortex, Scutellariae Radix
Berlambine (7)		C20H17NO5	Coptidis Rhizoma, Thalictri Glandulosissimi Et
Calycosin-7-O-beta-D-Glucopyranoside (8)		C22H22O10	Astragali Cpmplanatisemen
Emodin (9)		C15H10O5	Radix Rhei Et Rhizome, Isatidis Radix
Obacunone (10)		C26H30O7	Coptidis Rhizoma, Phellodendri Chinrnsis Cortex, Dictamni Cortex
Indirubin (11)		C16H10N2O2	Isatidis Folium, Indigo Naturalis
Baicalein (12)		C15H10O5	Arum Ternatum Thunb, Scutellariae Radix, Carthami Flos

## Sheet: Table S3
Table S3 Ligand-Binding Pocket Descriptors of the HsrA Predicted by DoGSiteScorer (ProteinsPlus Server) a
Pocket ID	volume (Å3)	surface (Å2)	simpleScore	drugScore	chain	Residue IDs
Pocket1	1089.39	1518.88	0.64	0.82	A	121, 123, 126, 127, 128, 135, 136, 137, 144, 147, 148, 149, 150, 151, 152, 153, 155, 156, 159, 160, 165, 168, 169, 172, 173, 183, 184, 187, 188, 190, 191, 192, 194, 195, 196, 198, 199, 201, 202, 203, 204, 205, 206, 212, 213, 214, 215, 216, 217
Pocket2	903.72	1645.22	0.58	0.83	A	1, 2, 4, 6, 28, 30, 33, 36, 37, 39, 40, 43, 44, 45, 46, 48, 49, 50, 55, 58, 59, 61, 62, 65, 66, 68, 69, 70, 71, 116, 117, 118, 119, 129, 132, 133, 134, 136, 141, 143, 144, 145
Pocket3	768.06	1027.21	0.55	0.85	B	137, 147, 148, 149, 150, 151, 152, 154, 155, 158, 163, 168, 169, 172, 173, 174, 177, 179, 183, 184, 187, 188, 190, 191, 192, 194, 195, 196, 198, 199, 201, 202, 203, 204, 205, 212, 213, 214
Pocket4	568.55	793.3	0.32	0.81	A	72, 83, 86, 87, 93, 94, 95, 96, 99, 100, 101, 102, 104, 105, 107, 108, 111, 112
					B	78, 83, 84, 87, 88, 92, 93, 94, 95, 96, 100, 108
Pocket5	543.84	893.01	0.35	0.8	B	1, 2, 4, 28, 30, 36, 39, 40, 43, 44, 45, 46, 47, 48, 58, 62, 66, 68, 69, 116, 132, 133, 134, 143, 144, 145
a Predictions were performed using default parameters, including volume (Å³), surface area (Å²), simpleScore and drug-likeness score.

## Sheet: Table S4
Table S4 Binding Energy and the Interaction Profile between HsrA and Potential Natural Products Analyzed by PLIP
natural component	docking scores (kcal·mol-1)	the Protein Ligand Interaction Profile a				Pocket
		H-bonds	hydrophobic interactions	salt bridges	π-Alkyl
Mulberroside C (1)	-9.7	SER-68, ARG-112, ARG-114, PHE-115, GLY-117	TRP-116, GLU-132	/	/	4, 5
Limonin (2)	-9.2	ARG-114, PHE-115, TRP-116	/	/	/	5
Sesamolin (3)	-9.2	ARG-159	VAL-120, ARG-157	ARG-159	/	1
Tanshinone IIA (4)	-9.1	ARG-157, ARG-159, GLN-161	VAL-120, ILE-121, ARG-157	/	/	1
Glycitin (5)	-9.1	SER-68, ARG-112, ARG-114, PHE-115, GLY-117	TRP-116, GLU-132	/	/	4, 5
Coptisine (6)	-9.1	GLY-117	TRP-116, GLU-132, LYS-134	/	/	5
Berlambine (7)	-8.9	HIS-158, ARG-159, GLN-161	VAL-120, ILE-121, ARG-157	/	/	1, 3
Calycosin-7-O-beta-D-Glucopyranoside (8)	-8.9	ASP-131, ARG-157, ARG-159, ASP-160, GLN-161	VAL-120, ILE-121, ARG-157	ARG-159	ARG-157	1
Emodin (9)	-8.8	HIS-158, ARG-159, ASP-160, GLN-161	ARG-157, GLN-161			1
Obacunone (10)	-8.8	ARG-112	VAL-70, LEU-113, GLU-132	/	/	2, 4, 5
Indirubin (11)	-8.7	HIS-158, ARG-159, ASP-160, GLN-161	ARG-157, ARG-159, GLN-161	/	/	1, 3
Baicalein (12)	-8.7	TYR-94, ARG-100, ARG-108	GLU-83, ILE-95, ARG-108	/	/	4
a Underlined residues belong to DoGSiteScorer pockets 1-5.

## Sheet: Table S5
Table S5 Pocket Occupancy Percentages of Compounds in 50- and 200-ns MD Simulations
MD (ns)	compound	Pocket occupancy percentages (%)
		Pocket 1	Pocket 2	Pocket 3	Pocket 4	Pocket 5
50	Mulberroside C (1)	0	100	0	98.4	0
	Limonin (2)	19.8	100	0.1	0	0
	Sesamolin (3)	12.8	77.9	0	1.6	0
	Tanshinone IIA (4)	0	100	0	1	0
	Glycitin (5)	4.4	100	0	36.2	0
	Coptisine (6)	5.8	6.4	83.6	0	0
	Berlambine (7)	3	100	0	0.3	0
	Calycosin-7-O-beta-D-Glucopyranoside (8)	79.8	100	0	0	0
	Emodin (9)	87.5	100	0	11.6	0.1
	Obacunone (10)	94.5	100	2.6	0.4	1
	Indirubin (11)	34.2	98.3	0	0	0
	Baicalein (12)	0.8	8.2	11.3	0.2	0
200	Sesamolin (3)	96.8	100	0	0.2	0
	Coptisine (6)	1.3	99.4	0	0	0

## Sheet: Table S6
Table S6 List of the Primer Sequences Used in This Study
primer name	sequence 5'-3'	Use
hp1227_F	GCCAAAACGCCTAAAGCC	EMSA
hp1227_R	TTGAAAGCGCAATAACCGC	EMSA
16S rRNA_F	ATCCTGGCTCAGAGTGAACG	qPCR, EMSA
16S rRNA _R	AGAGGCACATGACCTATGCG	qPCR, EMSA
hp1043_F	TCGTTTGAGGTTTTGGGGCT	qPCR
hp1043_R	TTCAACTTCACGCCCCTTGT	qPCR
tlpB_F	GAGCATGAAAGATTCCTCAACCACC	qPCR
tlpB_R	CGTTTCAATCAAACGCTTCCTTAACC	qPCR
sodB_F	GCGACTGCCCTAAGCGATGAG	qPCR
sodB_R	GTGGTCGCGCTCTTAATGAAGTC	qPCR
flhA_F	ATGGCAAACGAACGCTCC	qPCR
flhA_R	AGCGCTAAAATCAGTCGGCTT	qPCR
ureA_F	TGGGACCAAACTCGTAACCG	qPCR
ureA_R	TCAAACCTTACCGCTGTCCC	qPCR
ureB_F	CTATGGCAGCTATTGCCGGA	qPCR
ureB_R	TGGTGGCACACCATAAGCAT	qPCR
secA_F	AAAAATTTGACGCTGTGATCC	qPCR
secA_R	CCCCCAAGCTCCTTAATTTC	qPCR
